# Supplementary material for: A map of cis-regulatory modules and constituent transcription factor binding sites in 80% of the mouse genome
Source: BMC Genomics. 2022 Oct 19;23:714. doi: 10.1186/s12864-022-08933-7 (PMC9583556; doi:10.1186/s12864-022-08933-7)
Supplement: Supplementary file 1 — Additional file 1: Table S1. Summary of TF ChIP-seq datasets of mouse cell/tissue types. Table S2. Unique motifs (UMs) matching known motifs of TFs in the Hocomoco and JASPAR databases. [file 12864_2022_8933_MOESM1_ESM.xlsx]

## Sheet: Table S1
Table S1. Summary of TF ChIP-seq datasets of mouse cell/tissue types
GSMID	Factor	Cell_line	Cell_type	Tissue_type
GSM530028	KLF1	N/A	Erythroid Cell	Liver
GSM530188	CREB1	N/A	Cortical Neuron	Neuric
GSM530187	CREB1	N/A	Cortical Neuron	Neuric
GSM530185	CREB1	N/A	Cortical Neuron	Neuric
GSM530177	CREBBP	N/A	Cortical Neuron	Neuric
GSM530176	CREBBP	N/A	Cortical Neuron	Neuric
GSM530175	CREBBP	N/A	Cortical Neuron	Neuric
GSM530174	CREBBP	N/A	Cortical Neuron	Neuric
GSM530173	CREBBP	N/A	Cortical Neuron	Neuric
GSM530184	NPAS4	N/A	Cortical Neuron	Neuric
GSM530183	NPAS4	N/A	Cortical Neuron	Neuric
GSM530182	NPAS4	N/A	Cortical Neuron	Neuric
GSM530179	POLR2A	N/A	Cortical Neuron	Neuric
GSM530178	POLR2A	N/A	Cortical Neuron	Neuric
GSM530192	SRF	N/A	Cortical Neuron	Neuric
GSM530191	SRF	N/A	Cortical Neuron	Neuric
GSM530190	SRF	N/A	Cortical Neuron	Neuric
GSM530189	SRF	N/A	Cortical Neuron	Neuric
GSM530030	KLF1	N/A	B Lymphocyte	Liver
GSM791718	MECP2	N/A	Cortical Neuron	Brain
GSM791717	MECP2	N/A	Cortical Neuron	Brain
GSM791714	MECP2	N/A	Cortical Neuron	Brain
GSM791713	MECP2	N/A	Cortical Neuron	Brain
GSM791711	MECP2	N/A	Cortical Neuron	Brain
GSM611197	SIN3A	N/A	Embryonic Stem Cell	Embryo
GSM611196	SIN3A	N/A	Embryonic Stem Cell	Embryo
GSM611195	TET1	N/A	Embryonic Stem Cell	Embryo
GSM611194	TET1	N/A	Embryonic Stem Cell	Embryo
GSM611193	TET1	N/A	Embryonic Stem Cell	Embryo
GSM611192	TET1	N/A	Embryonic Stem Cell	Embryo
GSM499030	EBF1	38B9	Pre-B Lymphocyte	Blood
GSM539546	SMAD3	38B9	Pre-B Lymphocyte	Blood
GSM539545	SMAD3	38B9	Pre-B Lymphocyte	Blood
GSM539538	SPI1	38B9	Pre-B Lymphocyte	Blood
GSM539537	SPI1	38B9	Pre-B Lymphocyte	Blood
GSM686975	CEBPA	3T3-L1	Preadipocyte	Adipose
GSM686974	CEBPA	3T3-L1	Preadipocyte	Adipose
GSM686973	CEBPA	3T3-L1	Preadipocyte	Adipose
GSM544721	CEBPA	3T3-L1	Preadipocyte	Adipose
GSM544720	CEBPA	3T3-L1	Preadipocyte	Adipose
GSM686972	CEBPB	3T3-L1	Preadipocyte	Adipose
GSM686971	CEBPB	3T3-L1	Preadipocyte	Adipose
GSM686970	CEBPB	3T3-L1	Preadipocyte	Adipose
GSM535768	CTCF	3T3-L1	Preadipocyte	Adipose
GSM535761	CTCF	3T3-L1	Preadipocyte	Adipose
GSM535754	CTCF	3T3-L1	Preadipocyte	Adipose
GSM535747	CTCF	3T3-L1	Preadipocyte	Adipose
GSM427094	E2F4	3T3-L1	Preadipocyte	Adipose
GSM686976	NR3C1	3T3-L1	Preadipocyte	Adipose
GSM544722	NR3C1	3T3-L1	Preadipocyte	Adipose
GSM686982	POLR2A	3T3-L1	Preadipocyte	Adipose
GSM686981	POLR2A	3T3-L1	Preadipocyte	Adipose
GSM340811	POLR2A	3T3-L1	Preadipocyte	Adipose
GSM340810	POLR2A	3T3-L1	Preadipocyte	Adipose
GSM340809	POLR2A	3T3-L1	Preadipocyte	Adipose
GSM340808	POLR2A	3T3-L1	Preadipocyte	Adipose
GSM340807	POLR2A	3T3-L1	Preadipocyte	Adipose
GSM340806	POLR2A	3T3-L1	Preadipocyte	Adipose
GSM686980	PPARA	3T3-L1	Preadipocyte	Adipose
GSM686979	PPARA	3T3-L1	Preadipocyte	Adipose
GSM634632	PPARG	3T3-L1	Preadipocyte	Adipose
GSM535770	PPARG	3T3-L1	Preadipocyte	Adipose
GSM535769	PPARG	3T3-L1	Preadipocyte	Adipose
GSM532740	PPARG	3T3-L1	Preadipocyte	Adipose
GSM340799	PPARG	3T3-L1	Preadipocyte	Adipose
GSM340798	PPARG	3T3-L1	Preadipocyte	Adipose
GSM340797	PPARG	3T3-L1	Preadipocyte	Adipose
GSM340796	PPARG	3T3-L1	Preadipocyte	Adipose
GSM340795	PPARG	3T3-L1	Preadipocyte	Adipose
GSM340794	PPARG	3T3-L1	Preadipocyte	Adipose
GSM686978	RXRG	3T3-L1	Preadipocyte	Adipose
GSM340805	RXRG	3T3-L1	Preadipocyte	Adipose
GSM340804	RXRG	3T3-L1	Preadipocyte	Adipose
GSM340803	RXRG	3T3-L1	Preadipocyte	Adipose
GSM340802	RXRG	3T3-L1	Preadipocyte	Adipose
GSM340801	RXRG	3T3-L1	Preadipocyte	Adipose
GSM340800	RXRG	3T3-L1	Preadipocyte	Adipose
GSM686977	STAT5A	3T3-L1	Preadipocyte	Adipose
GSM790410	TCF7	3T3-L1	Preadipocyte	Adipose
GSM543108	HOXC9	Ainv15	Neural Progenitor Cell	Embryo
GSM657516	MSX1	C2C12	Myoblast	Muscle
GSM539540	MYOD1	C2C12	Myoblast	Muscle
GSM539539	MYOD1	C2C12	Myoblast	Muscle
GSM721287	POLR2A	C2C12	Myoblast	Muscle
GSM721286	POLR2A	C2C12	Myoblast	Muscle
GSM559797	SIN3A	C2C12	Myoblast	Muscle
GSM559796	SIN3A	C2C12	Myoblast	Muscle
GSM559795	SIN3A	C2C12	Myoblast	Muscle
GSM559794	SIN3A	C2C12	Myoblast	Muscle
GSM559804	SIN3B	C2C12	Myoblast	Muscle
GSM559803	SIN3B	C2C12	Myoblast	Muscle
GSM559802	SIN3B	C2C12	Myoblast	Muscle
GSM559801	SIN3B	C2C12	Myoblast	Muscle
GSM559800	SIN3B	C2C12	Myoblast	Muscle
GSM559799	SIN3B	C2C12	Myoblast	Muscle
GSM559798	SIN3B	C2C12	Myoblast	Muscle
GSM539544	SMAD3	C2C12	Myoblast	Muscle
GSM539543	SMAD3	C2C12	Myoblast	Muscle
GSM423358	POLR2A	C6	Embryonic Stem Cell	Embryo
GSM699165	CTCF	E14	Embryonic Stem Cell	Embryo
GSM288351	CTCF	E14	Embryonic Stem Cell	Embryo
GSM651192	DPY30	E14	Embryonic Stem Cell	Embryo
GSM288349	E2F1	E14	Embryonic Stem Cell	Embryo
GSM699164	EP300	E14	Embryonic Stem Cell	Embryo
GSM288359	EP300	E14	Embryonic Stem Cell	Embryo
GSM288355	ESRRB	E14	Embryonic Stem Cell	Embryo
GSM288354	KLF4	E14	Embryonic Stem Cell	Embryo
GSM699167	LBR	E14	Embryonic Stem Cell	Embryo
GSM288356	MYC	E14	Embryonic Stem Cell	Embryo
GSM288357	MYCN	E14	Embryonic Stem Cell	Embryo
GSM288345	NANOG	E14	Embryonic Stem Cell	Embryo
GSM470523	NR5A2	E14	Embryonic Stem Cell	Embryo
GSM699166	POLR2A	E14	Embryonic Stem Cell	Embryo
GSM288346	POU5F1	E14	Embryonic Stem Cell	Embryo
GSM288348	SMAD1	E14	Embryonic Stem Cell	Embryo
GSM288347	SOX2	E14	Embryonic Stem Cell	Embryo
GSM288360	SUZ12	E14	Embryonic Stem Cell	Embryo
GSM288350	TFCP2	E14	Embryonic Stem Cell	Embryo
GSM706672	TET1	E14	Embryonic Stem Cell	Embryo
GSM706671	TET1	E14	Embryonic Stem Cell	Embryo
GSM706670	TET1	E14	Embryonic Stem Cell	Embryo
GSM706669	TET1	E14	Embryonic Stem Cell	Embryo
GSM288352	ZFX	E14	Embryonic Stem Cell	Embryo
GSM578476	SMAD2	E14	Embryonic Stem Cell	Embryo
GSM578475	SMAD2	E14	Embryonic Stem Cell	Embryo
GSM578474	SMAD2	E14	Embryonic Stem Cell	Embryo
GSM359413	SMARCA4	E14	Embryonic Stem Cell	Embryo
GSM659802	TET1	E14	Embryonic Stem Cell	Embryo
GSM659801	TET1	E14	Embryonic Stem Cell	Embryo
GSM659800	TET1	E14	Embryonic Stem Cell	Embryo
GSM659799	TET1	E14	Embryonic Stem Cell	Embryo
GSM549341	MYB	ERMYB	Myeloid Progenitor Cell	Bone Marrow
GSM549339	MYB	ERMYB	Myeloid Progenitor Cell	Bone Marrow
GSM549337	MYB	ERMYB	Myeloid Progenitor Cell	Bone Marrow
GSM549332	MYB	ERMYB	Myeloid Progenitor Cell	Bone Marrow
GSM453997	GATA1	G1E	Erythroid progenitor	N/A
GSM746558	GATA2	G1E	Erythroid progenitor	N/A
GSM746557	GATA2	G1E	Erythroid progenitor	N/A
GSM746556	TAL1	G1E	Erythroid progenitor	N/A
GSM746555	TAL1	G1E	Erythroid progenitor	N/A
GSM746568	GATA1	G1E-ER4	Erythroid Cell	N/A
GSM746570	GATA2	G1E-ER4	Erythroid Cell	N/A
GSM746569	GATA2	G1E-ER4	Erythroid Cell	N/A
GSM746572	TAL1	G1E-ER4	Erythroid Cell	N/A
GSM746571	TAL1	G1E-ER4	Erythroid Cell	N/A
GSM732916	NOTCH1	G4A2	T Lymphocyte	Blood
GSM732917	RBPJ	G4A2	T Lymphocyte	Blood
GSM327668	EZH2	V6.5	Embryonic Stem Cell	Embryo
GSM327667	SUZ12	V6.5	Embryonic Stem Cell	Embryo
GSM638867	POLR2A	HBG3	Embryonic Stem Cell	Embryo
GSM482750	RARA	HBG3	Embryonic Stem Cell	Embryo
GSM482749	RARA	HBG3	Embryonic Stem Cell	Embryo
GSM542587	POLR2A	N/A	Epithelium	Kidney
GSM558909	EP300	HL-1	Cardiomyocyte	Muscle
GSM558904	GATA4	HL-1	Cardiomyocyte	Muscle
GSM558905	MEF2A	HL-1	Cardiomyocyte	Muscle
GSM558906	NKX2-5	HL-1	Cardiomyocyte	Muscle
GSM558907	SRF	HL-1	Cardiomyocyte	Muscle
GSM558908	TBX5	HL-1	Cardiomyocyte	Muscle
GSM471926	SRF	HL-1	Cardiomyocyte	Muscle
GSM552233	FLI1	HPC-7	Haematopoietic Progenitor Cell	N/A
GSM552234	GATA2	HPC-7	Haematopoietic Progenitor Cell	N/A
GSM552235	GFI1B	HPC-7	Haematopoietic Progenitor Cell	N/A
GSM552237	LMO2	HPC-7	Haematopoietic Progenitor Cell	N/A
GSM397032	TAL1	HPC-7	Haematopoietic Progenitor Cell	N/A
GSM397033	TAL1	HPC-7	Haematopoietic Progenitor Cell	N/A
GSM480161	EZH2	LF2	Embryonic Stem Cell	Embryo
GSM465889	JARID2	LF2	Embryonic Stem Cell	Embryo
GSM480163	KDM5A	LF2	Embryonic Stem Cell	Embryo
GSM480162	SUZ12	LF2	Embryonic Stem Cell	Embryo
GSM364858	CDX2	N/A	Embryonic Stem Cell	Embryo
GSM593398	NELFB	N/A	Fibroblast	Embryo
GSM417015	GATA1	MEL86	Erythroid Progenitor Cell	Blood
GSM542590	POLR2A	N/A	N/A	Spleen
GSM558674	CHD7	R1	Embryonic Stem Cell	Embryo
GSM634247	CTCF	R1	Embryonic Stem Cell	Embryo
GSM558675	EP300	R1	Embryonic Stem Cell	Embryo
GSM538015	NR1H2	Raw 264.7	Macrophage	N/A
GSM510272	POLR2A	Raw 264.7	Macrophage	N/A
GSM579126	TBP	Raw 264.7	Macrophage	N/A
GSM732913	NOTCH1	T6E	Lymphocyte	Blood
GSM732914	RBPJ	T6E	Lymphocyte	Blood
GSM523225	GATA3	N/A	T Lymphocyte	Lymph Node
GSM671388	STAT4	N/A	T Lymphocyte	Lymph Node
GSM671392	STAT5A	N/A	T Lymphocyte	Lymph Node
GSM671391	STAT5A	N/A	T Lymphocyte	Lymph Node
GSM671389	STAT5A	N/A	T Lymphocyte	Lymph Node
GSM671394	STAT5B	N/A	T Lymphocyte	Lymph Node
GSM671393	STAT5B	N/A	T Lymphocyte	Lymph Node
GSM671390	STAT5B	N/A	T Lymphocyte	Lymph Node
GSM523228	GATA3	N/A	T Lymphocyte	Lymph Node
GSM652877	STAT3	N/A	T Lymphocyte	Blood
GSM742023	GATA3	N/A	Th2	Lymph Node
GSM523226	GATA3	N/A	Th2	Lymph Node
GSM656526	ATF7IP	V6.5	Embryonic Stem Cell	Embryo
GSM560352	CTCF	V6.5	Embryonic Stem Cell	Embryo
GSM560351	CTCF	V6.5	Embryonic Stem Cell	Embryo
GSM465676	CTCF	V6.5	Embryonic Stem Cell	Embryo
GSM515666	CTR9	V6.5	Embryonic Stem Cell	Embryo
GSM594601	EP300	V6.5	Embryonic Stem Cell	Embryo
GSM594600	EP300	V6.5	Embryonic Stem Cell	Embryo
GSM462291	KDM2A	V6.5	Embryonic Stem Cell	Embryo
GSM560353	MED1	V6.5	Embryonic Stem Cell	Embryo
GSM560348	MED1	V6.5	Embryonic Stem Cell	Embryo
GSM560347	MED1	V6.5	Embryonic Stem Cell	Embryo
GSM560354	MED12	V6.5	Embryonic Stem Cell	Embryo
GSM560346	MED12	V6.5	Embryonic Stem Cell	Embryo
GSM560345	MED12	V6.5	Embryonic Stem Cell	Embryo
GSM307141	NANOG	V6.5	Embryonic Stem Cell	Embryo
GSM307140	NANOG	V6.5	Embryonic Stem Cell	Embryo
GSM560350	NIPBL	V6.5	Embryonic Stem Cell	Embryo
GSM560349	NIPBL	V6.5	Embryonic Stem Cell	Embryo
GSM656325	POLR2A	V6.5	Embryonic Stem Cell	Embryo
GSM656324	POLR2A	V6.5	Embryonic Stem Cell	Embryo
GSM656323	POLR2A	V6.5	Embryonic Stem Cell	Embryo
GSM656322	POLR2A	V6.5	Embryonic Stem Cell	Embryo
GSM515678	POLR2A	ZhBTc4	Embryonic Stem Cell	Embryo
GSM515677	POLR2A	ZhBTc4	Embryonic Stem Cell	Embryo
GSM515676	POLR2A	ZhBTc4	Embryonic Stem Cell	Embryo
GSM515675	POLR2A	V6.5	Embryonic Stem Cell	Embryo
GSM515674	POLR2A	V6.5	Embryonic Stem Cell	Embryo
GSM515673	POLR2A	V6.5	Embryonic Stem Cell	Embryo
GSM515672	POLR2A	V6.5	Embryonic Stem Cell	Embryo
GSM515671	POLR2A	V6.5	Embryonic Stem Cell	Embryo
GSM515670	POLR2A	V6.5	Embryonic Stem Cell	Embryo
GSM515669	POLR2A	V6.5	Embryonic Stem Cell	Embryo
GSM515668	POLR2A	V6.5	Embryonic Stem Cell	Embryo
GSM515667	POLR2A	V6.5	Embryonic Stem Cell	Embryo
GSM515663	POLR2A	V6.5	Embryonic Stem Cell	Embryo
GSM515662	POLR2A	V6.5	Embryonic Stem Cell	Embryo
GSM318444	POLR2A	V6.5	Embryonic Stem Cell	Embryo
GSM307137	POU5F1	V6.5	Embryonic Stem Cell	Embryo
GSM656525	REST	V6.5	Embryonic Stem Cell	Embryo
GSM656523	RNF2	V6.5	Embryonic Stem Cell	Embryo
GSM459275	SETDB1	V6.5	Embryonic Stem Cell	Embryo
GSM459274	SETDB1	V6.5	Embryonic Stem Cell	Embryo
GSM459273	SETDB1	V6.5	Embryonic Stem Cell	Embryo
GSM539549	SMAD2/3	V6.5	Embryonic Stem Cell	Embryo
GSM539542	SMAD3	V6.5	Embryonic Stem Cell	Embryo
GSM539541	SMAD3	V6.5	Embryonic Stem Cell	Embryo
GSM307139	SOX2	V6.5	Embryonic Stem Cell	Embryo
GSM307138	SOX2	V6.5	Embryonic Stem Cell	Embryo
GSM515665	SUPT5H	V6.5	Embryonic Stem Cell	Embryo
GSM307145	SUZ12	V6.5	Embryonic Stem Cell	Embryo
GSM307144	SUZ12	V6.5	Embryonic Stem Cell	Embryo
GSM307143	TCF7L1	V6.5	Embryonic Stem Cell	Embryo
GSM307142	TCF7L1	V6.5	Embryonic Stem Cell	Embryo
GSM515664	NELFA	V6.5	Embryonic Stem Cell	Embryo
GSM628032	YY1	V6.5	Embryonic Stem Cell	Embryo
GSM628031	YY1	V6.5	Embryonic Stem Cell	Embryo
GSM749815	AFF4	N/A	Embryonic Stem Cell	Embryo
GSM749810	AFF4	N/A	Embryonic Stem Cell	Embryo
GSM594829	AICDA	N/A	B Lymphocyte	Blood
GSM654892	ARNTL	N/A	Hepatocyte	Liver
GSM654891	ARNTL	N/A	Hepatocyte	Liver
GSM654890	ARNTL	N/A	Hepatocyte	Liver
GSM654889	ARNTL	N/A	Hepatocyte	Liver
GSM654888	ARNTL	N/A	Hepatocyte	Liver
GSM654887	ARNTL	N/A	Hepatocyte	Liver
GSM654886	ARNTL	N/A	Hepatocyte	Liver
GSM654885	ARNTL	N/A	Hepatocyte	Liver
GSM654884	ARNTL	N/A	Hepatocyte	Liver
GSM654883	ARNTL	N/A	Hepatocyte	Liver
GSM654882	ARNTL	N/A	Hepatocyte	Liver
GSM654881	ARNTL	N/A	Hepatocyte	Liver
GSM654880	ARNTL	N/A	Hepatocyte	Liver
GSM566970	ASH2L	N/A	B Lymphocyte	Spleen
GSM549936	ATOH1	N/A	N/A	Cerebellum
GSM549935	ATOH1	N/A	N/A	Cerebellum
GSM717565	CBX5	N/A	Hepatocyte	Liver
GSM717564	CBX5	N/A	Hepatocyte	Liver
GSM607495	CDX2	N/A	Epithelium	Small Intestine
GSM532742	CEBPA	N/A	Macrophage	Peritoneum
GSM427088	CEBPB	N/A	Hepatocyte	Liver
GSM721212	MLLT3	N/A	Leukemic Blast Cell	Bone Marrow
GSM726990	CREBBP	N/A	T Lymphocyte	Blood
GSM717567	CREBBP	N/A	Hepatocyte	Liver
GSM717566	CREBBP	N/A	Hepatocyte	Liver
GSM499741	CRX	N/A	N/A	Retina
GSM499739	CRX	N/A	N/A	Retina
GSM499737	CRX	N/A	N/A	Retina
GSM499736	CRX	N/A	N/A	Retina
GSM672402	CTCF	N/A	B Lymphocyte	Blood
GSM672401	CTCF	N/A	B Lymphocyte	Blood
GSM672400	CTCF	N/A	T Lymphocyte	Blood
GSM644975	CTCF	N/A	B Lymphocyte	Bone Marrow
GSM546526	CTCF	N/A	Lymphocyte	Spleen
GSM602202	DMC1	N/A	N/A	Testis
GSM602201	DMC1	N/A	N/A	Testis
GSM602200	DMC1	N/A	N/A	Testis
GSM602198	DMC1	N/A	N/A	Testis
GSM602195	DMC1	N/A	N/A	Testis
GSM602194	DMC1	N/A	N/A	Testis
GSM602193	DMC1	N/A	N/A	Testis
GSM602192	DMC1	N/A	N/A	Testis
GSM602191	DMC1	N/A	N/A	Testis
GSM602190	DMC1	N/A	N/A	Testis
GSM427091	E2F4	N/A	Hepatocyte	Liver
GSM546524	EBF1	N/A	Lymphocyte	Spleen
GSM749814	ELL2	N/A	Embryonic Stem Cell	Embryo
GSM749809	ELL2	N/A	Embryonic Stem Cell	Embryo
GSM717569	EP300	N/A	Hepatocyte	Liver
GSM717568	EP300	N/A	Hepatocyte	Liver
GSM559653	EP300	N/A	N/A	Embryonic Midbrain
GSM559652	EP300	N/A	Fibroblast	Embryonic Heart
GSM427087	EP300	N/A	Hepatocyte	Liver
GSM348066	EP300	N/A	Epithelium	Embryonic Limb
GSM348065	EP300	N/A	N/A	Embryonic Midbrain
GSM348064	EP300	N/A	Epithelium	Forebrain
GSM727005	ERCC3	N/A	T Lymphocyte	Blood
GSM726992	ETS1	N/A	T Lymphocyte	Blood
GSM654875	ETS1	N/A	Th2	Blood
GSM654874	FLI1	N/A	Th2	Blood
GSM654873	FLI1	N/A	T Lymphocyte	Blood
GSM654872	FLI1	N/A	T Lymphocyte	Blood
GSM427090	FOXA1	N/A	Hepatocyte	Liver
GSM717563	FOXA2	N/A	Hepatocyte	Liver
GSM717562	FOXA2	N/A	Hepatocyte	Liver
GSM634625	FOXA2	N/A	Hepatocyte	Liver
GSM634624	FOXA2	N/A	Hepatocyte	Liver
GSM634623	FOXA2	N/A	Hepatocyte	Liver
GSM634622	FOXA2	N/A	Hepatocyte	Liver
GSM634621	FOXA2	N/A	Hepatocyte	Liver
GSM634620	FOXA2	N/A	Hepatocyte	Liver
GSM427089	FOXA2	N/A	Hepatocyte	Liver
GSM546525	FOXO1	N/A	Lymphocyte	Spleen
GSM746582	GATA1	N/A	Erythroblast	Fetal Liver
GSM746581	GATA1	N/A	Erythroblast	Fetal Liver
GSM641911	GATA2	N/A	Haematopoietic Progenitor Cell	Bone Marrow
GSM773482	GATA3	N/A	Th2	Blood
GSM773481	GATA3	N/A	T Lymphocyte	Blood
GSM742022	GATA3	N/A	T Lymphocyte	Blood
GSM742021	GATA3	N/A	T Lymphocyte	Blood
GSM523231	GATA3	N/A	T Lymphocyte	Blood
GSM523230	GATA3	N/A	T Lymphocyte	Blood
GSM523229	GATA3	N/A	T Lymphocyte	Blood
GSM523224	GATA3	N/A	Lymphocyte	Blood
GSM523223	GATA3	N/A	T Lymphocyte	Blood
GSM523222	GATA3	N/A	T Lymphocyte	Blood
GSM523221	GATA3	N/A	T Lymphocyte	Blood
GSM727001	GTF2A1	N/A	T Lymphocyte	Blood
GSM727002	GTF2B	N/A	T Lymphocyte	Blood
GSM727003	GTF2E2	N/A	T Lymphocyte	Blood
GSM727004	GTF2F1	N/A	T Lymphocyte	Blood
GSM423364	POLR2A	N/A	Neural Progenitor Cell	Embryo
GSM647026	HDAC3	N/A	Hepatocyte	Liver
GSM647025	HDAC3	N/A	Hepatocyte	Liver
GSM647024	HDAC3	N/A	Hepatocyte	Liver
GSM647023	HDAC3	N/A	Hepatocyte	Liver
GSM647022	HDAC3	N/A	Hepatocyte	Liver
GSM494706	IRF4	N/A	T Lymphocyte	Blood
GSM494705	IRF4	N/A	T Lymphocyte	Blood
GSM494683	IRF4	N/A	T Lymphocyte	Blood
GSM494682	IRF4	N/A	T Lymphocyte	Blood
GSM494681	IRF4	N/A	T Lymphocyte	Blood
GSM494680	IRF4	N/A	T Lymphocyte	Blood
GSM494679	IRF4	N/A	T Lymphocyte	Blood
GSM494678	IRF4	N/A	T Lymphocyte	Blood
GSM494677	IRF4	N/A	T Lymphocyte	Blood
GSM494676	IRF4	N/A	T Lymphocyte	Blood
GSM491759	MTF2	N/A	Embryonic Stem Cell	Embryo
GSM480679	JARID2	N/A	Embryonic Stem Cell	Embryo
GSM480678	JARID2	N/A	Embryonic Stem Cell	Embryo
GSM470557	KDM6B	N/A	Macrophage	Bone Marrow
GSM641909	LDB1	N/A	Haematopoietic Progenitor Cell	Bone Marrow
GSM751037	MAFA	N/A	Epithelium	Pancreatic Islet
GSM494291	MECP2	N/A	N/A	Cerebellum
GSM494290	MECP2	N/A	N/A	Cerebellum
GSM491760	JARID2	N/A	Embryonic Stem Cell	Embryo
GSM415050	MTF2	N/A	Embryonic Stem Cell	Embryo
GSM590104	MYOD1	N/A	Embryonic Stem Cell	Embryo
GSM647028	NCOR1	N/A	Hepatocyte	Liver
GSM647027	NCOR1	N/A	Hepatocyte	Liver
GSM751036	NEUROD1	N/A	Epithelium	Pancreatic Islet
GSM398011	NFIC	N/A	Fibroblast	Embryo
GSM398010	NFIC	N/A	Fibroblast	Embryo
GSM647030	NR1D1	N/A	Hepatocyte	Liver
GSM647029	NR1D1	N/A	Hepatocyte	Liver
GSM566972	PAXIP1	N/A	B Lymphocyte	Spleen
GSM566971	PAXIP1	N/A	B Lymphocyte	Spleen
GSM566969	PAXIP1	N/A	B Lymphocyte	Spleen
GSM566968	PAXIP1	N/A	B Lymphocyte	Spleen
GSM774946	POLR2A	N/A	Embryonic Stem Cell	Embryo
GSM749813	POLR2A	N/A	Embryonic Stem Cell	Embryo
GSM749812	POLR2A	N/A	Embryonic Stem Cell	Embryo
GSM749808	POLR2A	N/A	Embryonic Stem Cell	Embryo
GSM749807	POLR2A	N/A	Embryonic Stem Cell	Embryo
GSM688824	POLR2A	N/A	Erythroid Cell	Fetal Liver
GSM688815	POLR2A	N/A	Erythroid Cell	Fetal Liver
GSM647032	POLR2A	N/A	Hepatocyte	Liver
GSM647031	POLR2A	N/A	Hepatocyte	Liver
GSM594830	POLR2A	N/A	B Lymphocyte	Blood
GSM587799	POLR2A	N/A	N/A	Cerebellum
GSM587798	POLR2A	N/A	N/A	Cerebellum
GSM587797	POLR2A	N/A	N/A	Cerebellum
GSM587796	POLR2A	N/A	N/A	Cerebellum
GSM566957	POLR2A	N/A	B Lymphocyte	Spleen
GSM566956	POLR2A	N/A	B Lymphocyte	Spleen
GSM542589	POLR2A	N/A	Epithelium	Lung
GSM542588	POLR2A	N/A	Hepatocyte	Liver
GSM542586	POLR2A	N/A	N/A	Brain
GSM470564	POLR2A	N/A	Macrophage	Bone Marrow
GSM470563	POLR2A	N/A	Macrophage	Bone Marrow
GSM470562	POLR2A	N/A	Macrophage	Bone Marrow
GSM307623	POLR2A	V6.5	Embryonic Stem Cell	Embryo
GSM726991	POLR3A	N/A	T Lymphocyte	Blood
GSM566277	POU5F1	N/A	Embryonic Stem Cell	Embryo
GSM532739	PPARG	N/A	Macrophage	Peritoneum
GSM623990	PRDM14	N/A	Embryonic Stem Cell	Embryo
GSM623989	PRDM14	N/A	Embryonic Stem Cell	Embryo
GSM672403	RAD21	N/A	Lymphocyte	Blood
GSM644976	RAD21	N/A	B Lymphocyte	Bone Marrow
GSM591470	RAD21	N/A	Embryonic Stem Cell	Embryo
GSM591469	RAD21	N/A	Embryonic Stem Cell	Embryo
GSM602197	RAD51	N/A	N/A	Testis
GSM602196	RAD51	N/A	N/A	Testis
GSM530318	RAG2	N/A	Thymocyte	Thymus
GSM530316	RAG2	N/A	Thymocyte	Thymus
GSM530315	RAG2	N/A	Thymocyte	Thymus
GSM521839	RAP1A	N/A	Fibroblast	Embryo
GSM521838	RAP1A	N/A	Fibroblast	Embryo
GSM521837	RAP1A	N/A	Fibroblast	Embryo
GSM521836	RAP1A	N/A	Fibroblast	Embryo
GSM566278	RBBP5	N/A	Embryonic Stem Cell	Embryo
GSM594584	RFX1	N/A	Neural Progenitor Cell	Embryo
GSM538018	SPI1	N/A	Macrophage	Bone Marrow
GSM538017	SPI1	N/A	Macrophage	Bone Marrow
GSM427098	SIRT1	N/A	N/A	Cerebellum
GSM427095	SIRT1	N/A	N/A	Cerebellum
GSM590103	SMAD3	N/A	Embryonic Stem Cell	Embryo
GSM590102	SMAD3	N/A	Embryonic Stem Cell	Embryo
GSM590101	SMAD3	N/A	Embryonic Stem Cell	Embryo
GSM590100	SMAD3	N/A	Embryonic Stem Cell	Embryo
GSM585298	SMARCA4	N/A	T Lymphocyte	Blood
GSM585297	SMARCA4	N/A	Th2	Blood
GSM585296	SMARCA4	N/A	T Lymphocyte	Blood
GSM585295	SMARCA4	N/A	Th2	Blood
GSM585294	SMARCA4	N/A	T Lymphocyte	Blood
GSM585293	SMARCA4	N/A	T Lymphocyte	Blood
GSM545891	SPI1	N/A	Proerythroblast	Blood
GSM545890	SPI1	N/A	Proerythroblast	Blood
GSM545889	SPI1	N/A	Proerythroblast	Blood
GSM545888	SPI1	N/A	Proerythroblast	Blood
GSM545885	SPI1	MEL	Erythroid Progenitor Cell	N/A
GSM545884	SPI1	MEL	Erythroid Progenitor Cell	N/A
GSM545883	SPI1	MEL	Erythroid Progenitor Cell	N/A
GSM545882	SPI1	MEL	Erythroid Progenitor Cell	N/A
GSM532741	SPI1	N/A	Macrophage	N/A
GSM550319	SPNS1	N/A	Th2	Blood
GSM580756	STAT3	N/A	T Lymphocyte	Blood
GSM494711	STAT3	N/A	T Lymphocyte	Blood
GSM494710	STAT3	N/A	T Lymphocyte	Blood
GSM494709	STAT3	N/A	T Lymphocyte	Blood
GSM494708	STAT3	N/A	T Lymphocyte	Blood
GSM494707	STAT3	N/A	T Lymphocyte	Blood
GSM494696	STAT3	N/A	T Lymphocyte	Blood
GSM494695	STAT3	N/A	T Lymphocyte	Blood
GSM494694	STAT3	N/A	T Lymphocyte	Blood
GSM494693	STAT3	N/A	T Lymphocyte	Blood
GSM494692	STAT3	N/A	T Lymphocyte	Blood
GSM494691	STAT3	N/A	T Lymphocyte	Blood
GSM494690	STAT3	N/A	T Lymphocyte	Blood
GSM494689	STAT3	N/A	T Lymphocyte	Blood
GSM494688	STAT3	N/A	T Lymphocyte	Blood
GSM494687	STAT3	N/A	T Lymphocyte	Blood
GSM494686	STAT3	N/A	T Lymphocyte	Blood
GSM494685	STAT3	N/A	T Lymphocyte	Blood
GSM494684	STAT3	N/A	T Lymphocyte	Blood
GSM288353	STAT3	N/A	Embryonic Stem Cell	Embryo
GSM550304	STAT4	N/A	T Lymphocyte	Blood
GSM550303	STAT4	N/A	T Lymphocyte	Blood
GSM652878	STAT5A	N/A	T Lymphocyte	Blood
GSM550312	STAT6	N/A	Th2	Blood
GSM594828	SUPT5H	N/A	B Lymphocyte	Blood
GSM594827	SUPT5H	N/A	B Lymphocyte	Blood
GSM480681	SUZ12	N/A	Embryonic Stem Cell	Embryo
GSM480680	SUZ12	N/A	Embryonic Stem Cell	Embryo
GSM774942	TAF1	N/A	Embryonic Stem Cell	Embryo
GSM727000	TAF1	N/A	T Lymphocyte	Blood
GSM774940	TAF3	N/A	Embryonic Stem Cell	Embryo
GSM746584	TAL1	N/A	Erythroblast	Fetal Liver
GSM746583	TAL1	N/A	Erythroblast	Fetal Liver
GSM641910	TAL1	N/A	N/A	Bone Marrow
GSM464636	TAL1	N/A	Erythroblast	Liver
GSM464634	TAL1	N/A	Erythroblast	Liver
GSM774944	TBP	N/A	Embryonic Stem Cell	Embryo
GSM476146	TBX3	N/A	Embryonic Stem Cell	Embryo
GSM756893	TCF7L1	N/A	Thymocyte	Thymus
GSM756892	TCF7L1	N/A	Thymocyte	Thymus
GSM546539	TCF7L1	N/A	Lymphocyte	Spleen
GSM546536	TCF7L1	N/A	Lymphocyte	Spleen
GSM546535	TCF7L1	N/A	Lymphocyte	Spleen
GSM566280	WDR5	N/A	Embryonic Stem Cell	Embryo
GSM566279	WDR5	N/A	Embryonic Stem Cell	Embryo
GSM419049	BCL6	N/A	Macrophage	Bone Marrow
GSM419052	POLR2A	N/A	Macrophage	Bone Marrow
GSM440256	SETDB1	E14	Embryonic Stem Cell	Embryo
GSM499413	POLR2A	N/A	Macrophage	Bone Marrow
GSM499414	POLR2A	N/A	Macrophage	Bone Marrow
GSM545091	BRD4	N/A	Macrophage	Bone Marrow
GSM545092	BRD4	N/A	Macrophage	Bone Marrow
GSM545095	BRD4	N/A	Macrophage	Bone Marrow
GSM545096	BRD4	N/A	Macrophage	Bone Marrow
GSM545103	CDK9	N/A	Macrophage	Bone Marrow
GSM545104	CDK9	N/A	Macrophage	Bone Marrow
GSM545105	CDK9	N/A	Macrophage	Bone Marrow
GSM545106	CDK9	N/A	Macrophage	Bone Marrow
GSM545115	POLR2A	N/A	Macrophage	Bone Marrow
GSM545116	POLR2A	N/A	Macrophage	Bone Marrow
GSM545117	POLR2A	N/A	Macrophage	Bone Marrow
GSM545118	POLR2A	N/A	Macrophage	Bone Marrow
GSM545121	POLR2A	N/A	Macrophage	Bone Marrow
GSM545122	POLR2A	N/A	Macrophage	Bone Marrow
GSM545123	POLR2A	N/A	Macrophage	Bone Marrow
GSM545124	POLR2A	N/A	Macrophage	Bone Marrow
GSM608238	BRD2	N/A	Macrophage	Bone Marrow
GSM608239	BRD2	N/A	Macrophage	Bone Marrow
GSM608240	BRD2	N/A	Macrophage	Bone Marrow
GSM608241	BRD2	N/A	Macrophage	Bone Marrow
GSM608242	BRD3	N/A	Macrophage	Bone Marrow
GSM608243	BRD3	N/A	Macrophage	Bone Marrow
GSM608244	BRD3	N/A	Macrophage	Bone Marrow
GSM608245	BRD3	N/A	Macrophage	Bone Marrow
GSM551138	ATRX	E14	Embryonic Stem Cell	Embryo
GSM611113	RELA	N/A	Macrophage	Bone Marrow
GSM611114	BCL6	N/A	Macrophage	Bone Marrow
GSM611115	BCL6	N/A	Macrophage	Bone Marrow
GSM611116	RELA	N/A	Macrophage	Bone Marrow
GSM611117	RELA	N/A	Macrophage	Bone Marrow
GSM427093	CEBPA	3T3-L1	Preadipocyte	Adipose
GSM427092	EP300	3T3-L1	Preadipocyte	Adipose
GSM552238	LYL1	HPC-7	Haematopoietic Progenitor Cell	N/A
GSM552239	MEIS1	HPC-7	Haematopoietic Progenitor Cell	N/A
GSM552240	SPI1	HPC-7	Haematopoietic Progenitor Cell	N/A
GSM552241	RUNX1	HPC-7	Haematopoietic Progenitor Cell	N/A
GSM552242	TAL1	HPC-7	Haematopoietic Progenitor Cell	N/A
GSM541771	LUZP1	E14	Embryonic Stem Cell	Embryo
GSM621794	CREBBP	N/A	Haematopoietic Progenitor Cell	Bone Marrow
GSM653014	SS18	C2C12	Myoblast	Muscle
GSM838681	STAT1	N/A	Macrophage	Bone Marrow
GSM838683	STAT1	N/A	Macrophage	Bone Marrow
GSM838685	STAT1	N/A	Macrophage	Bone Marrow
GSM838687	STAT1	N/A	Macrophage	Bone Marrow
GSM838689	STAT1	N/A	Macrophage	Bone Marrow
GSM838691	STAT1	N/A	Macrophage	Bone Marrow
GSM859512	NOTCH1	N/A	T Lymphocyte	Lymph Node
GSM864668	NR1H2	N/A	Hepatocyte	Liver
GSM864669	NR1H2	N/A	Hepatocyte	Liver
GSM864670	NR1H2	N/A	Hepatocyte	Liver
GSM864671	PPARA	N/A	Hepatocyte	Liver
GSM864672	PPARA	N/A	Hepatocyte	Liver
GSM864673	RXRA	N/A	Hepatocyte	Liver
GSM864674	RXRA	N/A	Hepatocyte	Liver
GSM864675	RXRA	N/A	Hepatocyte	Liver
GSM864676	RXRA	N/A	Hepatocyte	Liver
GSM864677	RXRA	N/A	Hepatocyte	Liver
GSM864678	RXRA	N/A	Hepatocyte	Liver
GSM864679	POLR2A	N/A	Hepatocyte	Liver
GSM864680	POLR2A	N/A	Hepatocyte	Liver
GSM864681	POLR2A	N/A	Hepatocyte	Liver
GSM864682	POLR2A	N/A	Hepatocyte	Liver
GSM864683	POLR2A	N/A	Hepatocyte	Liver
GSM864684	POLR2A	N/A	Hepatocyte	Liver
GSM864685	POLR2A	N/A	Hepatocyte	Liver
GSM864686	POLR2A	N/A	Hepatocyte	Liver
GSM864687	POLR2A	N/A	Hepatocyte	Liver
GSM864688	POLR2A	N/A	Hepatocyte	Liver
GSM864689	POLR2A	N/A	Hepatocyte	Liver
GSM864690	POLR2A	N/A	Hepatocyte	Liver
GSM791782	KDM5B	E14	Embryonic Stem Cell	Embryo
GSM791783	KDM5B	E14	Embryonic Stem Cell	Embryo
GSM803106	IKZF3	N/A	Thymocyte	Thymus
GSM803108	CHD4	N/A	Thymocyte	Thymus
GSM803110	IKZF3	N/A	Thymocyte	Thymus
GSM803111	CHD4	N/A	Thymocyte	Thymus
GSM803116	POLR2A	N/A	Thymocyte	Thymus
GSM803126	POLR2A	N/A	Thymocyte	Thymus
GSM860150	STAT5A	N/A	Fibroblast	Embryo
GSM860152	STAT5A	N/A	Fibroblast	Embryo
GSM860154	STAT5A	N/A	Fibroblast	Embryo
GSM860156	STAT5A	N/A	Fibroblast	Embryo
GSM860158	STAT5A	N/A	Fibroblast	Embryo
GSM860160	STAT5A	N/A	Fibroblast	Embryo
GSM860161	STAT5A	N/A	Fibroblast	Embryo
GSM811199	RXRA	F9	Embryonal carcinoma cell	Embryo
GSM811200	RXRA	F9	Embryonal carcinoma cell	Embryo
GSM811201	RXRA	F9	Embryonal carcinoma cell	Embryo
GSM807737	EP300	N/A	Cardiomyocyte	Heart
GSM808746	SOX6	N/A	Myoblast	Muscle
GSM808747	SOX6	N/A	Myoblast	Muscle
GSM808748	POLR2A	N/A	Myoblast	Muscle
GSM808749	POLR2A	N/A	Myoblast	Muscle
GSM850467	POLR2A	OS25	Embryonic Stem Cell	Embryo
GSM850468	POLR2A	OS25	Embryonic Stem Cell	Embryo
GSM850469	POLR2A	OS25	Embryonic Stem Cell	Embryo
GSM850470	POLR2A	OS25	Embryonic Stem Cell	Embryo
GSM850475	POLR2A	OS25	Embryonic Stem Cell	Embryo
GSM846875	NR5A2	N/A	Epithelium	Pancreas
GSM786608	MBD3	N/A	Embryonic Stem Cell	Embryo
GSM786609	MBD3	N/A	Embryonic Stem Cell	Embryo
GSM786610	MBD3	N/A	Embryonic Stem Cell	Embryo
GSM786611	MBD3	N/A	Embryonic Stem Cell	Embryo
GSM786612	POLR2A	N/A	Embryonic Stem Cell	Embryo
GSM786613	POLR2A	N/A	Embryonic Stem Cell	Embryo
GSM786614	POLR2A	N/A	Embryonic Stem Cell	Embryo
GSM545205	POLR2A	V6.5	Embryonic Stem Cell	Embryo
GSM555138	POLR2A	N/A	Fibroblast	Embryo
GSM555139	POLR2A	N/A	Fibroblast	Embryo
GSM555160	TBP	V6.5	Embryonic Stem Cell	Embryo
GSM555162	TBP	V6.5	Embryonic Stem Cell	Embryo
GSM820726	CBX7	N/A	Embryonic Stem Cell	Embryo
GSM820727	CBX7	N/A	Embryonic Stem Cell	Embryo
GSM813779	H2AFX	N/A	Epithelium	Kidney
GSM813780	H2AFX	N/A	Epithelium	Kidney
GSM813781	H2AFX	N/A	Epithelium	Kidney
GSM813782	H2AFX	N/A	Epithelium	Kidney
GSM813783	H2AFX	N/A	Epithelium	Kidney
GSM813784	H2AFX	N/A	Epithelium	Kidney
GSM830471	HDAC3	N/A	Macrophage	Bone Marrow
GSM830472	HDAC3	N/A	Macrophage	Bone Marrow
GSM835826	E2F3	N/A	Fibroblast	Embryo
GSM835827	E2F3	N/A	Fibroblast	Embryo
GSM835828	HELLS	N/A	Fibroblast	Embryo
GSM835829	HELLS	N/A	Fibroblast	Embryo
GSM836124	TBX21	N/A	T Lymphocyte	Blood
GSM836458	CTCF	N/A	B Lymphocyte	Blood
GSM784027	STAT5B	N/A	Hepatocyte	Liver
GSM784028	STAT5B	N/A	Hepatocyte	Liver
GSM784029	STAT5B	N/A	Hepatocyte	Liver
GSM784030	STAT5B	N/A	Hepatocyte	Liver
GSM784031	STAT5B	N/A	Hepatocyte	Liver
GSM784032	STAT5B	N/A	Hepatocyte	Liver
GSM784033	STAT5B	N/A	Hepatocyte	Liver
GSM784034	STAT5B	N/A	Hepatocyte	Liver
GSM784035	STAT5B	N/A	Hepatocyte	Liver
GSM784036	STAT5B	N/A	Hepatocyte	Liver
GSM784037	STAT5B	N/A	Hepatocyte	Liver
GSM784038	BCL6	N/A	Hepatocyte	Liver
GSM784039	BCL6	N/A	Hepatocyte	Liver
GSM784040	BCL6	N/A	Hepatocyte	Liver
GSM784041	BCL6	N/A	Hepatocyte	Liver
GSM784042	BCL6	N/A	Hepatocyte	Liver
GSM784043	BCL6	N/A	Hepatocyte	Liver
GSM784044	BCL6	N/A	Hepatocyte	Liver
GSM788496	YY1	N/A	Embryonic Stem Cell	Embryo
GSM602777	E2F4	N/A	Fibroblast	Embryo
GSM602779	POLR2A	N/A	Fibroblast	Embryo
GSM628011	POLR2A	C2C12	Myoblast	Muscle
GSM628012	POLR2A	C2C12	Myoblast	Muscle
GSM628013	POLR2A	C2C12	Myoblast	Muscle
GSM628014	POLR2A	C2C12	Myoblast	Muscle
GSM628015	POLR2A	C2C12	Myoblast	Muscle
GSM628016	POLR2A	C2C12	Myoblast	Muscle
GSM628017	POLR2A	C2C12	Myoblast	Muscle
GSM628018	POLR2A	C2C12	Myoblast	Muscle
GSM628019	EZH2	C2C12	Myoblast	Muscle
GSM628020	EZH1	C2C12	Myoblast	Muscle
GSM628021	EZH1	C2C12	Myoblast	Muscle
GSM628022	EZH1	C2C12	Myoblast	Muscle
GSM628025	POLR2A	C2C12	Myoblast	Muscle
GSM628026	POLR2A	C2C12	Myoblast	Muscle
GSM628027	POLR2A	C2C12	Myoblast	Muscle
GSM796347	SUZ12	C2C12	Myoblast	Muscle
GSM796348	SUZ12	C2C12	Myoblast	Muscle
GSM820617	POLR2A	C2C12	Myoblast	Muscle
GSM820618	POLR2A	C2C12	Myoblast	Muscle
GSM734426	TBX20	N/A	Cardiomyocyte	Heart
GSM747534	CTCF	N/A	Embryonic Stem Cell	Embryo
GSM747535	CTCF	N/A	Embryonic Stem Cell	Embryo
GSM747536	CTCF	N/A	Embryonic Stem Cell	Embryo
GSM747537	CTCF	N/A	Embryonic Stem Cell	Embryo
GSM747538	CTCF	N/A	Embryonic Stem Cell	Embryo
GSM747548	POLR2A	N/A	Embryonic Stem Cell	Embryo
GSM757794	RXRA	F9	Embryonal carcinoma cell	Embryo
GSM757795	RXRA	F9	Embryonal carcinoma cell	Embryo
GSM757797	RXRA	F9	Embryonal carcinoma cell	Embryo
GSM757798	RXRA	F9	Embryonal carcinoma cell	Embryo
GSM757799	RXRA	F9	Embryonal carcinoma cell	Embryo
GSM757801	RARG	F9	Embryonal carcinoma cell	Embryo
GSM757802	RARG	F9	Embryonal carcinoma cell	Embryo
GSM757804	RARG	F9	Embryonal carcinoma cell	Embryo
GSM757805	RARG	F9	Embryonal carcinoma cell	Embryo
GSM757807	POLR2A	F9	Embryonal carcinoma cell	Embryo
GSM757808	POLR2A	F9	Embryonal carcinoma cell	Embryo
GSM757809	POLR2A	F9	Embryonal carcinoma cell	Embryo
GSM757810	POLR2A	F9	Embryonal carcinoma cell	Embryo
GSM757811	POLR2A	F9	Embryonal carcinoma cell	Embryo
GSM766058	OLIG2	Ainv15	Neural Progenitor Cell	Embryo
GSM766059	OLIG2	Ainv15	Neural Progenitor Cell	Embryo
GSM766060	HOXC9	Ainv15	Neural Progenitor Cell	Embryo
GSM766061	HOXC9	Ainv15	Neural Progenitor Cell	Embryo
GSM773066	ZFP57	N/A	Embryonic Stem Cell	Embryo
GSM773067	TRIM28	E14	Embryonic Stem Cell	Embryo
GSM632036	MAPK8	N/A	Embryonic Stem Cell	Embryo
GSM632037	MAPK8	N/A	Embryonic Stem Cell	Embryo
GSM632038	NFYA	N/A	Embryonic Stem Cell	Embryo
GSM632039	NFYA	N/A	Embryonic Stem Cell	Embryo
GSM632040	POLR2A	N/A	Embryonic Stem Cell	Embryo
GSM632046	MAPK8	N/A	Neural Progenitor Cell	Embryo
GSM632047	MAPK8	N/A	Neural Progenitor Cell	Embryo
GSM632048	NFYA	N/A	Neural Progenitor Cell	Brain
GSM632049	NFYA	N/A	Neural Progenitor Cell	Brain
GSM632050	POLR2A	N/A	Neural Progenitor Cell	Brain
GSM632055	MAPK8	N/A	Neuron	Brain
GSM632056	MAPK8	N/A	Neuron	Brain
GSM632057	NFYA	N/A	Neuron	Brain
GSM632058	NFYA	N/A	Neuron	Brain
GSM632059	POLR2A	N/A	Neuron	Brain
GSM768537	MAPK8	N/A	Neuron	Brain
GSM768538	MAPK8	N/A	Neuron	Brain
GSM687277	HDAC1	V6.5	Embryonic Stem Cell	Embryo
GSM687278	HDAC1	V6.5	Embryonic Stem Cell	Embryo
GSM687279	HDAC2	V6.5	Embryonic Stem Cell	Embryo
GSM687280	HDAC2	V6.5	Embryonic Stem Cell	Embryo
GSM687285	REST	V6.5	Embryonic Stem Cell	Embryo
GSM687283	CHD4	V6.5	Embryonic Stem Cell	Embryo
GSM687284	CHD4	V6.5	Embryonic Stem Cell	Embryo
GSM687281	KDM1A	V6.5	Embryonic Stem Cell	Embryo
GSM687282	KDM1A	V6.5	Embryonic Stem Cell	Embryo
GSM845235	RCOR1	V6.5	Embryonic Stem Cell	Embryo
GSM722387	GATA2	G1E	Erythroid progenitor	N/A
GSM722388	SMAD1	G1E	Erythroid progenitor	N/A
GSM722390	GATA1	G1ER	Erythroid Progenitor Cell	Blood
GSM722391	SMAD1	G1ER	Erythroid Progenitor Cell	Blood
GSM740675	H2AZ	N/A	Spermatid	Testis
GSM818936	SOX3	N/A	Neural Progenitor Cell	Embryo
GSM818937	SOX3	N/A	Neural Progenitor Cell	Embryo
GSM818938	SOX3	N/A	Neural Progenitor Cell	Embryo
GSM818939	SOX2	N/A	Neural Progenitor Cell	Embryo
GSM818940	SOX2	N/A	Neural Progenitor Cell	Embryo
GSM818941	SOX2	N/A	Neural Progenitor Cell	Embryo
GSM818942	SOX11	N/A	Neural Progenitor Cell	Embryo
GSM818943	SOX11	N/A	Neural Progenitor Cell	Embryo
GSM818944	SOX11	N/A	Neural Progenitor Cell	Embryo
GSM818950	SOX3	C2C12	Myoblast	Muscle
GSM842248	MEIS1	N/A	Myeloid Cell	Bone Marrow
GSM842249	HOXA9	N/A	Myeloid Cell	Bone Marrow
GSM842251	MEIS1	N/A	Myeloid Cell	Bone Marrow
GSM842252	HOXA9	N/A	Myeloid Cell	Bone Marrow
GSM866201	POLR2A	N/A	Embryonic Stem Cell	Embryo
GSM866203	POLR2A	N/A	Embryonic Stem Cell	Embryo
GSM840466	HOXB4	N/A	Embryonic Stem Cell	Embryo
GSM876622	EBF1	N/A	B Lymphocyte	Bone Marrow
GSM876623	EBF1	N/A	B Lymphocyte	Bone Marrow
GSM876624	EBF1	N/A	B Lymphocyte	Lymph Node
GSM876625	EBF1	N/A	B Lymphocyte	Lymph Node
GSM777091	GATA2	G1ME	Megakaryocyte	Bone Marrow
GSM777092	GATA1	G1ME	Megakaryocyte	Bone Marrow
GSM777093	ETS1	G1ME	Megakaryocyte	Bone Marrow
GSM851557	BCL6	N/A	Macrophage	Bone Marrow
GSM851558	AICDA	N/A	B Lymphocyte	Blood
GSM851559	AICDA	N/A	B Lymphocyte	Blood
GSM826717	POLR3A	N/A	Epithelium	Liver
GSM826718	POLR3A	N/A	Epithelium	Liver
GSM826719	POLR3D	N/A	Epithelium	Liver
GSM826720	POLR3D	N/A	Epithelium	Liver
GSM826725	POLR2B	N/A	Epithelium	Liver
GSM826726	POLR2B	N/A	Epithelium	Liver
GSM837324	POLR2A	N/A	Fibroblast	Embryo
GSM837325	POLR2A	N/A	Fibroblast	Embryo
GSM867156	GATA1	N/A	Erythroid Progenitor Cell	Blood
GSM867157	GATA1	N/A	Erythroid Progenitor Cell	Blood
GSM867158	GATA1	N/A	Erythroid Progenitor Cell	Blood
GSM867159	GATA1	N/A	Erythroid Progenitor Cell	Blood
GSM867160	GATA1	N/A	Erythroid Progenitor Cell	Blood
GSM851662	RAD51	N/A	N/A	Testis
GSM851666	DMC1	N/A	N/A	Testis
GSM851667	DMC1	N/A	N/A	Testis
GSM851668	DMC1	N/A	N/A	Testis
GSM851669	DMC1	N/A	N/A	Testis
GSM807107	AICDA	N/A	B Lymphocyte	Blood
GSM840468	HOXB4	N/A	Hematopoietic Cell	N/A
GSM840470	HOXB4	N/A	Hematopoietic Cell	N/A
GSM742287	EZH2	N/A	Epithelium	Heart
GSM846042	KMT2A	N/A	Leukemic Blast Cell	Bone Marrow
GSM610748	POLR2A	N/A	Fibroblast	Embryo
GSM610754	POLR2A	N/A	Fibroblast	Embryo
GSM610760	POLR2A	N/A	Fibroblast	Embryo
GSM610766	POLR2A	N/A	Fibroblast	Embryo
GSM890125	NR1D2	N/A	Epithelium	Liver
GSM890126	NR1D2	N/A	Epithelium	Liver
GSM890127	NR1D1	N/A	Epithelium	Liver
GSM782663	STAT3	N/A	Macrophage	Peritoneum
GSM782664	STAT3	N/A	Macrophage	Peritoneum
GSM832311	RUNX1	L8057	Megakaryocyte	Bone Marrow
GSM832312	CBFB	L8057	Megakaryocyte	Bone Marrow
GSM832313	RNF2	L8057	Megakaryocyte	Bone Marrow
GSM832315	RUNX1	L8057	Megakaryocyte	Bone Marrow
GSM832316	CBFB	L8057	Megakaryocyte	Bone Marrow
GSM832317	RNF2	L8057	Megakaryocyte	Bone Marrow
GSM832319	RUNX1	L8057	Megakaryocyte	Bone Marrow
GSM832320	RNF2	L8057	Megakaryocyte	Bone Marrow
GSM700553	SUZ12	N/A	Embryonic Stem Cell	Embryo
GSM700554	SUZ12	N/A	Embryonic Stem Cell	Embryo
GSM700555	PHF19	E14	Embryonic Stem Cell	Embryo
GSM700556	PHF19	E14	Embryonic Stem Cell	Embryo
GSM800625	STAG2	N/A	Fibroblast	Embryo
GSM800627	STAG2	N/A	Fibroblast	Embryo
GSM851691	ELL	N/A	Embryonic Stem Cell	Embryo
GSM832321	RUNX1	N/A	Thymocyte	Thymus
GSM832322	CBFB	N/A	Thymocyte	Thymus
GSM832323	RNF2	N/A	Thymocyte	Thymus
GSM832325	RUNX1	N/A	Thymocyte	Thymus
GSM832326	CBFB	N/A	Thymocyte	Thymus
GSM832327	RNF2	N/A	Thymocyte	Thymus
GSM845900	EGR2	N/A	Thymocyte	Thymus
GSM845901	EGR2	N/A	Natural Killer Cell	Blood
GSM876518	SMC1A	N/A	Fibroblast	Embryo
GSM876519	SMC1A	N/A	Fibroblast	Embryo
GSM876520	SMC1A	N/A	Fibroblast	Embryo
GSM876521	SMC3	N/A	Fibroblast	Embryo
GSM876522	SMC3	N/A	Fibroblast	Embryo
GSM876523	STAG1	N/A	Fibroblast	Embryo
GSM647224	TP53	N/A	Embryonic Stem Cell	Embryo
GSM647225	TP53	N/A	Embryonic Stem Cell	Embryo
GSM647226	TP53	N/A	Embryonic Stem Cell	Embryo
GSM647227	TP53	N/A	Embryonic Stem Cell	Embryo
GSM881344	TAF1	E14	Embryonic Stem Cell	Embryo
GSM881348	H2AZ	E14	Embryonic Stem Cell	Embryo
GSM881356	H2AZ	E14	Embryonic Stem Cell	Embryo
GSM881365	H2AZ	E14	Embryonic Stem Cell	Embryo
GSM881372	H2AZ	E14	Embryonic Stem Cell	Embryo
GSM879923	CTCF	NIH-3T3	Fibroblast	Embryo
GSM831045	SPI1	N/A	Erythroid Leukemic Cell	Spleen
GSM831046	POLR2A	N/A	Erythroid Leukemic Cell	Spleen
GSM912524	SPI1	N/A	Erythroid Leukemic Cell	Spleen
GSM862695	TBX3	N/A	Myocyte	Heart
GSM862697	GATA4	N/A	Myocyte	Heart
GSM862698	NKX2-5	N/A	Myocyte	Heart
GSM862699	EP300	N/A	Epithelium	Heart
GSM832496	FOXA1	N/A	Hepatocyte	Liver
GSM832497	FOXA1	N/A	Hepatocyte	Liver
GSM832498	FOXA1	N/A	Hepatocyte	Liver
GSM832499	FOXA1	N/A	Hepatocyte	Liver
GSM832500	FOXA1	N/A	Hepatocyte	Liver
GSM898371	SMAD3	N/A	Cortex	N/A
GSM898372	KDM6B	N/A	Cortex	N/A
GSM730630	RUNX1	N/A	Embryonic Stem Cell	Embryo
GSM730631	RUNX1	N/A	Embryonic Stem Cell	Embryo
GSM730632	RUNX1	N/A	Embryonic Stem Cell	Embryo
GSM871395	RARA	N/A	Embryonic Stem Cell	Embryo
GSM871396	RARA	N/A	Embryonic Stem Cell	Embryo
GSM932921	PAX5	N/A	B Lymphocyte	Bone Marrow
GSM932922	PAX5	N/A	B Lymphocyte	Bone Marrow
GSM932923	PAX5	N/A	B Lymphocyte	Bone Marrow
GSM932924	PAX5	N/A	B Lymphocyte	Bone Marrow
GSM932925	PAX5	N/A	B Lymphocyte	Lymph Node
GSM932926	PAX5	N/A	B Lymphocyte	Lymph Node
GSM932927	PAX5	N/A	B Lymphocyte	Lymph Node
GSM932928	PAX5	N/A	B Lymphocyte	Lymph Node
GSM932929	PAX5	N/A	B Lymphocyte	Lymph Node
GSM932930	PAX5	N/A	B Lymphocyte	Lymph Node
GSM932931	PAX5	N/A	B Lymphocyte	Lymph Node
GSM892958	ZFP42	N/A	Embryonic Stem Cell	Embryo
GSM928128	MEN1	3.2N	Embryonic Stem Cell	Embryo
GSM926624	STAT3	AtT-20	Corticotroph	Pituitary
GSM926625	STAT3	AtT-20	Corticotroph	Pituitary
GSM926626	NR3C1	AtT-20	Corticotroph	Pituitary
GSM926627	NR3C1	AtT-20	Corticotroph	Pituitary
GSM819083	MEIS1	P19.6	N/A	Embryo
GSM941680	TET1	P19.6	N/A	Embryo
GSM941681	TET1	P19.6	N/A	Embryo
GSM928450	KDM6A	N/A	Fibroblast	Embryo
GSM928454	KDM6A	N/A	Fibroblast	Embryo
GSM928464	KDM6A	V6.5	Embryonic Stem Cell	Embryo
GSM590121	SUZ12	TNGA	Embryonic Stem Cell	Embryo
GSM590122	SUZ12	TNGA	Embryonic Stem Cell	Embryo
GSM590130	EZH2	TNGA	Embryonic Stem Cell	Embryo
GSM590131	EZH2	TNGA	Embryonic Stem Cell	Embryo
GSM590132	EZH2	E14	Embryonic Stem Cell	Embryo
GSM590133	EZH2	E14	Embryonic Stem Cell	Embryo
GSM758173	POLR2A	TNGA	Embryonic Stem Cell	Embryo
GSM758174	POLR2A	TNGA	Embryonic Stem Cell	Embryo
GSM904757	STAT5A	N/A	T Lymphocyte	Spleen
GSM904758	STAT5B	N/A	T Lymphocyte	Spleen
GSM904760	STAT5A	N/A	T Lymphocyte	Spleen
GSM904761	STAT5B	N/A	T Lymphocyte	Spleen
GSM904763	STAT5A	N/A	T Lymphocyte	Spleen
GSM904764	STAT5B	N/A	T Lymphocyte	Spleen
GSM904766	STAT5A	N/A	T Lymphocyte	Spleen
GSM904767	STAT5B	N/A	T Lymphocyte	Spleen
GSM916551	TEAD4	TSC	Trophoblast Stem Cell	Embryo
GSM774291	SPI1	N/A	Erythroblast	Fetal Liver
GSM774292	SPI1	N/A	Erythroblast	Fetal Liver
GSM774293	SPI1	N/A	Erythroblast	Fetal Liver
GSM774294	SPI1	N/A	Thymocyte	N/A
GSM774295	GATA3	N/A	Erythroblast	Fetal Liver
GSM774296	GATA3	N/A	Erythroblast	Fetal Liver
GSM774297	GATA3	N/A	Thymocyte	N/A
GSM878195	NKX3-1	N/A	Epithelium	Prostate
GSM878196	NKX3-1	N/A	Epithelium	Prostate
GSM878197	NKX3-1	N/A	Epithelium	Prostate
GSM878198	NKX3-1	N/A	Epithelium	Prostate
GSM878199	NKX3-1	N/A	Epithelium	Prostate
GSM801527	KDM4D	N/A	Dendritic Cell	N/A
GSM801528	KDM4D	N/A	Dendritic Cell	N/A
GSM801529	KDM4A	N/A	Dendritic Cell	N/A
GSM615619	PAX7	N/A	Myoblast	Skeletal Muscle
GSM615620	PAX3	N/A	Myoblast	Skeletal Muscle
GSM894053	ESR1	N/A	N/A	Uterus
GSM894054	ESR1	N/A	N/A	Uterus
GSM894055	POLR2A	N/A	N/A	Uterus
GSM894056	POLR2A	N/A	N/A	Uterus
GSM877317	EBF1	N/A	B Lymphocyte	Spleen
GSM611276	MYF5	N/A	Myoblast	Skeletal Muscle
GSM611277	MYOD1	N/A	Myoblast	Skeletal Muscle
GSM611278	MYOD1	N/A	Myoblast	Skeletal Muscle
GSM611279	MYOD1	N/A	Myoblast	Muscle
GSM611280	MYOD1	N/A	Fibroblast	Embryo
GSM937911	TCF7L1	N/A	Myoblast	Skeletal Muscle
GSM937912	HDAC1	N/A	Myoblast	Skeletal Muscle
GSM937913	HDAC2	N/A	Myoblast	Skeletal Muscle
GSM786030	EZH2	E14	Embryonic Stem Cell	Embryo
GSM786031	EZH2	N/A	N/A	Brain
GSM872893	GATA1	G1ME	Megakaryocyte	Bone Marrow
GSM872894	ZFPM1	G1ME	Megakaryocyte	Bone Marrow
GSM841708	CTCF	N/A	Embryonic Stem Cell	Embryo
GSM841709	CTCFL	N/A	Embryonic Stem Cell	Embryo
GSM841710	CTCFL	N/A	Embryonic Stem Cell	Embryo
GSM869782	DMC1	N/A	N/A	Testis
GSM869788	DMC1	N/A	N/A	Testis
GSM902929	TRIM28	N/A	B Lymphocyte	Spleen
GSM902930	TRIM28	N/A	B Lymphocyte	Spleen
GSM958501	H2AZ	V6.5	Embryonic Stem Cell	Embryo
GSM958503	TBP	V6.5	Embryonic Stem Cell	Embryo
GSM958504	POLR2A	V6.5	Embryonic Stem Cell	Embryo
GSM958505	H2AZ	N/A	Neural Progenitor Cell	Embryo
GSM958506	H2AZ	N/A	Neural Progenitor Cell	Embryo
GSM722692	CTCF	N/A	Epithelium	Heart
GSM722695	EP300	N/A	Epithelium	Heart
GSM722696	POLR2A	N/A	Epithelium	Heart
GSM722698	CTCF	N/A	Epithelium	Kidney
GSM722701	EP300	N/A	Epithelium	Kidney
GSM722702	POLR2A	N/A	Epithelium	Kidney
GSM722759	CTCF	N/A	Epithelium	Liver
GSM722762	EP300	N/A	Epithelium	Liver
GSM722763	POLR2A	N/A	Epithelium	Liver
GSM722859	CTCF	N/A	Epithelium	Lung
GSM722862	EP300	N/A	Epithelium	Lung
GSM722863	POLR2A	N/A	Epithelium	Lung
GSM722990	CTCF	N/A	N/A	Spleen
GSM722993	POLR2A	N/A	N/A	Spleen
GSM723004	CTCF	N/A	Fibroblast	Embryo
GSM665925	NCOR2	N/A	Macrophage	Bone Marrow
GSM665926	NCOR1	N/A	Macrophage	Bone Marrow
GSM665927	BCL6	N/A	Macrophage	Bone Marrow
GSM665928	BCL6	N/A	Macrophage	Bone Marrow
GSM881048	AHR	N/A	Dendritic Cell	Bone Marrow
GSM881049	AHR	N/A	Dendritic Cell	Bone Marrow
GSM881050	AHR	N/A	Dendritic Cell	Bone Marrow
GSM881051	AHR	N/A	Dendritic Cell	Bone Marrow
GSM881052	CTCF	N/A	Dendritic Cell	Bone Marrow
GSM881053	CTCF	N/A	Dendritic Cell	Bone Marrow
GSM881054	CTCF	N/A	Dendritic Cell	Bone Marrow
GSM722631	CTCF	N/A	Cortex	N/A
GSM722636	CTCF	N/A	N/A	Bone Marrow
GSM722639	POLR2A	N/A	N/A	Bone Marrow
GSM722663	CTCF	N/A	N/A	Cerebellum
GSM722666	POLR2A	N/A	N/A	Cerebellum
GSM838663	BMI1	N/A	Neural Progenitor Cell	N/A
GSM838665	BMI1	N/A	Astrocyte	N/A
GSM838664	BMI1	N/A	Glioma Initiating Cell	N/A
GSM838662	BMI1	N/A	Neural Progenitor Cell	N/A
GSM1036128	SMC1A	N/A	Epithelium	Limb Bud
GSM1036125	CTCF	N/A	Epithelium	Limb Bud
GSM1036133	SMC1A	N/A	Embryonic Cortex	Embryo
GSM1036113	CTCF	N/A	Epithelium	Limb Bud
GSM1036122	CTCF	N/A	Epithelium	Limb Bud
GSM1036119	SMC1A	N/A	Embryonic Cortex	Embryo
GSM1036127	SMC1A	N/A	Epithelium	Limb Bud
GSM1036124	CTCF	N/A	Epithelium	Limb Bud
GSM1036126	CTCF	N/A	Epithelium	Limb Bud
GSM1036123	CTCF	N/A	Epithelium	Limb Bud
GSM671099	REST	N/A	Neural Progenitor Cell	N/A
GSM671093	REST	N/A	Embryonic Stem Cell	Embryo
GSM671098	REST	N/A	Neural Progenitor Cell	N/A
GSM671095	REST	N/A	Embryonic Stem Cell	Embryo
GSM671094	REST	N/A	Embryonic Stem Cell	Embryo
GSM1094255	CEBPB	N/A	Fibroblast	N/A
GSM1094256	ATF4	N/A	Fibroblast	N/A
GSM1094254	CEBPB	N/A	Fibroblast	N/A
GSM936200	IKZF1	B3	B Lymphocyte	Blood
GSM936202	IKZF1	B3	B Lymphocyte	Blood
GSM936201	IKZF1	B3	B Lymphocyte	Blood
GSM1210225	IRF4	N/A	T Lymphocyte	Spleen And Lymph Node
GSM766455	SMC1A	V6.5	Embryonic Stem Cell	Embryo
GSM766451	TMPRSS4	V6.5	Embryonic Stem Cell	Embryo
GSM766450	TMPRSS4	V6.5	Embryonic Stem Cell	Embryo
GSM766452	TMPRSS4	V6.5	Embryonic Stem Cell	Embryo
GSM766454	SMC1A	V6.5	Embryonic Stem Cell	Embryo
GSM766453	TMPRSS4	V6.5	Embryonic Stem Cell	Embryo
GSM1064511	BRCA1	N/A	B Lymphocyte	Spleen
GSM1064505	RPA	N/A	B Lymphocyte	Spleen
GSM1064507	SMC5	N/A	B Lymphocyte	Spleen
GSM1064515	BRDU	N/A	B Lymphocyte	Spleen
GSM1064509	RPA	N/A	B Lymphocyte	Spleen
GSM1064498	H2AFX	N/A	B Lymphocyte	Spleen
GSM1064508	RPA	N/A	B Lymphocyte	Spleen
GSM1064512	SMC5	N/A	B Lymphocyte	Spleen
GSM1064501	BRCA1	N/A	B Lymphocyte	Spleen
GSM1064943	POLR2A	N/A	Cortical Neuron	N/A
GSM1064513	SMC5	N/A	B Lymphocyte	Spleen
GSM1064499	RPA	N/A	B Lymphocyte	Spleen
GSM1064510	BRCA1	N/A	B Lymphocyte	Spleen
GSM1064497	H2AFX	N/A	B Lymphocyte	Spleen
GSM1064500	RPA	N/A	B Lymphocyte	Spleen
GSM1064944	POLR2A	N/A	Cortical Neuron	N/A
GSM1064502	BRCA1	N/A	B Lymphocyte	Spleen
GSM1064506	BRCA1	N/A	B Lymphocyte	Spleen
GSM1064514	BRDU	N/A	B Lymphocyte	Spleen
GSM1064503	SMC5	N/A	B Lymphocyte	Spleen
GSM1064504	SMC5	N/A	B Lymphocyte	Spleen
GSM884978	FOXO3	N/A	Macrophage	Bone Marrow
GSM968709	CDX2	Ainv15	Neural Progenitor Cell	Embryo
GSM968717	POLR2A	HBG3	Embryonic Stem Cell	Embryo
GSM968710	CDX2	Ainv15	Neural Progenitor Cell	Embryo
GSM1030541	POLR2A	10T1/2	Fibroblast	Embryo
GSM1030545	TAF7L	10T1/2	Fibroblast	Embryo
GSM1030543	PPARG	10T1/2	Fibroblast	Embryo
GSM1030547	TBP	10T1/2	Fibroblast	Embryo
GSM1030548	TBP	10T1/2	Fibroblast	Embryo
GSM1030544	PPARG	10T1/2	Fibroblast	Embryo
GSM1030546	TAF7L	10T1/2	Fibroblast	Embryo
GSM1030542	POLR2A	10T1/2	Fibroblast	Embryo
GSM1024737	STAT5A	N/A	T Lymphocyte	Blood
GSM1106079	SRSF1	N/A	Embryonic Fibroblast	Embryo
GSM1106089	POLR2A	N/A	Embryonic Fibroblast	Embryo
GSM1106085	POLR2A	N/A	Embryonic Fibroblast	Embryo
GSM1106081	SRSF2	N/A	Embryonic Fibroblast	Embryo
GSM1106086	POLR2A	N/A	Embryonic Fibroblast	Embryo
GSM1106087	POLR2A	N/A	Embryonic Fibroblast	Embryo
GSM1106078	SRSF1	N/A	Embryonic Fibroblast	Embryo
GSM1106074	SRSF1	N/A	Embryonic Fibroblast	Embryo
GSM1106082	POLR2A	N/A	Embryonic Fibroblast	Embryo
GSM1106088	POLR2A	N/A	Embryonic Fibroblast	Embryo
GSM1106080	SRSF2	N/A	Embryonic Fibroblast	Embryo
GSM1106075	SRSF2	N/A	Embryonic Fibroblast	Embryo
GSM1106083	POLR2A	N/A	Embryonic Fibroblast	Embryo
GSM1106102	HEXIM1	N/A	Embryonic Fibroblast	Embryo
GSM1106090	POLR2A	N/A	Embryonic Fibroblast	Embryo
GSM1106101	CDK9	N/A	Embryonic Fibroblast	Embryo
GSM1106084	POLR2A	N/A	Embryonic Fibroblast	Embryo
GSM1133497	SPI1	N/A	B Lymphocyte	N/A
GSM1133700	POLR2A	N/A	Epithelium	Heart
GSM1133495	IRF4	N/A	B Lymphocyte	N/A
GSM1133697	BRD4	N/A	Epithelium	Heart
GSM1133491	IRF4	N/A	B Lymphocyte	N/A
GSM1133498	SPI1	N/A	B Lymphocyte	N/A
GSM1133698	POLR2A	N/A	Epithelium	Heart
GSM1133496	IRF4	N/A	B Lymphocyte	N/A
GSM1133699	POLR2A	N/A	Epithelium	Heart
GSM1133644	TCF7	N/A	N/A	Thymus
GSM1133493	IRF4	N/A	B Lymphocyte	N/A
GSM1133492	IRF4	N/A	B Lymphocyte	N/A
GSM1133494	IRF4	N/A	B Lymphocyte	N/A
GSM1133500	SPI1	N/A	B Lymphocyte	N/A
GSM957084	OGT	E14	Embryonic Stem Cell	Embryo
GSM950325	IRF8	TOT2	Myeloid Progenitor Cell	N/A
GSM950392	JUN	C2C12	Myoblast	Muscle
GSM950393	JUN	C2C12	Myoblast	Muscle
GSM892256	ZNF335	N/A	N/A	Telencephalon
GSM892257	ZNF335	N/A	N/A	Telencephalon
GSM892276	POU5F1	ZhBTc4	Embryonic Stem Cell	Embryo
GSM700784	KDM5A	N/A	Embryonic Stem Cell	Embryo
GSM700786	KDM5A	N/A	Embryonic Stem Cell	Embryo
GSM700785	KDM5A	N/A	Embryonic Stem Cell	Embryo
GSM873427	ATF4	N/A	Embryonic Fibroblast	Embryo
GSM873424	DDIT3	N/A	Embryonic Fibroblast	Embryo
GSM873425	DDIT3	N/A	Embryonic Fibroblast	Embryo
GSM873426	ATF4	N/A	Embryonic Fibroblast	Embryo
GSM898200	CBX7	N/A	Hematopoietic Stem Cell	Bone Marrow
GSM898201	CBX8	N/A	Hematopoietic Stem Cell	Bone Marrow
GSM994526	EP300	N/A	T Lymphocyte	Blood
GSM994532	EP300	N/A	T Lymphocyte	Blood
GSM994530	EP300	N/A	T Lymphocyte	Blood
GSM994520	EP300	N/A	T Lymphocyte	Blood
GSM994525	EP300	N/A	T Lymphocyte	Blood
GSM994529	EP300	N/A	T Lymphocyte	Blood
GSM994528	STAT1	N/A	T Lymphocyte	Blood
GSM994511	EP300	N/A	T Lymphocyte	Blood
GSM994508	EP300	N/A	T Lymphocyte	Blood
GSM994531	EP300	N/A	T Lymphocyte	Blood
GSM994510	EP300	N/A	T Lymphocyte	Blood
GSM994527	EP300	N/A	T Lymphocyte	Blood
GSM994523	EP300	N/A	T Lymphocyte	Blood
GSM994524	EP300	N/A	T Lymphocyte	Blood
GSM994516	EP300	N/A	T Lymphocyte	Blood
GSM994534	EP300	N/A	T Lymphocyte	Blood
GSM994509	EP300	N/A	T Lymphocyte	Blood
GSM994517	EP300	N/A	T Lymphocyte	Blood
GSM994522	EP300	N/A	T Lymphocyte	Blood
GSM994521	EP300	N/A	T Lymphocyte	Blood
GSM994533	EP300	N/A	T Lymphocyte	Blood
GSM1175357	PPARG	3T3-L1	Preadipocyte	Adipose
GSM1175358	SPI1	3T3-L1	Preadipocyte	Adipose
GSM1175356	PPARG	3T3-L1	Preadipocyte	Adipose
GSM1175114	FOXO3	N/A	Neural Progenitor Cell	N/A
GSM1175113	ASCL1	N/A	Neural Progenitor Cell	N/A
GSM897222	GATA1	G1E-ER4	Erythroid Cell	N/A
GSM897224	GATA1	G1E-ER4	Erythroid Cell	N/A
GSM1167210	LHX2	N/A	N/A	Mouse Back Skin
GSM1167214	LHX2	N/A	N/A	Mouse Back Skin
GSM1167212	LHX2	N/A	N/A	Mouse Back Skin
GSM1163129	POLR2A	N/A	Cardiomyocyte	N/A
GSM1163123	POLR2A	N/A	Embryonic Stem Cell	Embryo
GSM1163125	POLR2A	N/A	Mesodermal Cell	N/A
GSM1163126	POLR2A	N/A	Cardiac Precursors	N/A
GSM1163127	POLR2A	N/A	Cardiac Precursors	N/A
GSM1163124	POLR2A	N/A	Mesodermal Cell	N/A
GSM1163128	POLR2A	N/A	Cardiomyocyte	N/A
GSM1051275	TAL1	N/A	N/A	Bone Marrow
GSM1051276	GATA1	N/A	N/A	Bone Marrow
GSM1051274	LDB1	N/A	N/A	Bone Marrow
GSM773994	TCF7	EML	Haematopoietic Progenitor Cell	Bone Marrow
GSM773996	RUNX1	EML	Haematopoietic Progenitor Cell	Bone Marrow
GSM773995	RUNX1	EML	Haematopoietic Progenitor Cell	Bone Marrow
GSM757796	RXRA	F9	Embryonal carcinoma cell	Embryo
GSM1040409	RPA	N/A	B Lymphocyte	N/A
GSM1040421	RPA	N/A	B Lymphocyte	N/A
GSM1040405	H2AFX	N/A	B Lymphocyte	N/A
GSM1040411	RPA	N/A	B Lymphocyte	N/A
GSM1040417	RPA	N/A	B Lymphocyte	N/A
GSM1040439	RPA	N/A	B Lymphocyte	N/A
GSM1040420	RPA	N/A	B Lymphocyte	N/A
GSM1040403	RPA	N/A	B Lymphocyte	N/A
GSM1040429	RPA	N/A	B Lymphocyte	N/A
GSM1040404	H2AFX	N/A	B Lymphocyte	N/A
GSM1040396	RPA	N/A	B Lymphocyte	N/A
GSM1040438	RPA	N/A	Embryonic Fibroblast	N/A
GSM1040412	RPA	N/A	B Lymphocyte	N/A
GSM1040431	H2AFX	N/A	B Lymphocyte	N/A
GSM1040394	RPA	N/A	B Lymphocyte	N/A
GSM1040427	RPA	N/A	B Lymphocyte	N/A
GSM1040573	IKZF1	N/A	B Lymphocyte	Liver
GSM1040400	RPA	N/A	B Lymphocyte	N/A
GSM1040426	RPA	N/A	B Lymphocyte	N/A
GSM1040415	RPA	N/A	B Lymphocyte	N/A
GSM1040430	H2AFX	N/A	B Lymphocyte	N/A
GSM1040434	RPA	N/A	Thymocyte	N/A
GSM1040435	RPA	N/A	Thymocyte	N/A
GSM1040407	RPA	N/A	B Lymphocyte	N/A
GSM1040410	RAD51	N/A	B Lymphocyte	N/A
GSM1040440	RAD51	N/A	B Lymphocyte	N/A
GSM1040408	RPA	N/A	B Lymphocyte	N/A
GSM1040419	RPA	N/A	B Lymphocyte	N/A
GSM1040418	RPA	N/A	B Lymphocyte	N/A
GSM1040433	RPA	N/A	Thymocyte	N/A
GSM1040437	RPA	N/A	Thymocyte	N/A
GSM1040397	RPA	N/A	B Lymphocyte	N/A
GSM1040422	H2AFX	N/A	B Lymphocyte	N/A
GSM1040413	RPA	N/A	B Lymphocyte	N/A
GSM1040414	H2AFX	N/A	B Lymphocyte	N/A
GSM1040428	RPA	N/A	B Lymphocyte	N/A
GSM1040423	RPA	N/A	B Lymphocyte	N/A
GSM1040436	RPA	N/A	Thymocyte	N/A
GSM1040416	RAD51	N/A	B Lymphocyte	N/A
GSM1040406	RAD51	N/A	B Lymphocyte	N/A
GSM1040425	RPA	N/A	B Lymphocyte	N/A
GSM1040402	RPA	N/A	B Lymphocyte	N/A
GSM1040399	RPA	N/A	B Lymphocyte	N/A
GSM1040398	RPA	N/A	B Lymphocyte	N/A
GSM1040432	RPA	N/A	Thymocyte	N/A
GSM1040574	IKZF1	N/A	B Lymphocyte	Liver
GSM1040424	RPA	N/A	B Lymphocyte	N/A
GSM1040401	RPA	N/A	B Lymphocyte	N/A
GSM1040395	RPA	N/A	B Lymphocyte	N/A
GSM1005190	STAT5B	N/A	Epithelium	Mammary Gland
GSM1005493	FAIRE	N/A	Epithelium	N/A
GSM1005189	STAT5A	N/A	Epithelium	Mammary Gland
GSM1005191	POLR2A	N/A	Epithelium	Mammary Gland
GSM1005494	FAIRE	N/A	Epithelium	N/A
GSM1005196	POLR2A	N/A	Epithelium	Mammary Gland
GSM1005194	STAT5A	N/A	Epithelium	Mammary Gland
GSM1005195	STAT5B	N/A	Epithelium	Mammary Gland
GSM896915	STAG2	V6.5	Embryonic Stem Cell	Embryo
GSM896916	STAG1	V6.5	Embryonic Stem Cell	Embryo
GSM896923	SMARCA4	V6.5	Embryonic Stem Cell	Embryo
GSM1059860	POU5F1	KH2	Embryonic Stem Cell	Embryo
GSM1059855	SOX17	KH2	Embryonic Stem Cell	Embryo
GSM1059848	POU5F1	F9	Embryonal carcinoma cell	Embryo
GSM1059359	FOXA1	N/A	N/A	Lung
GSM1059355	NKX2-1	N/A	N/A	Lung
GSM1059849	SOX17	F9	Embryonal carcinoma cell	Embryo
GSM1059856	SOX17	KH2	Embryonic Stem Cell	Embryo
GSM1059850	SOX2	KH2	Embryonic Stem Cell	Embryo
GSM1059851	SOX2	KH2	Embryonic Stem Cell	Embryo
GSM1059847	POU5F1	F9	Embryonal carcinoma cell	Embryo
GSM1059354	NKX2-1	N/A	N/A	Lung
GSM1059857	SOX17	KH2	Embryonic Stem Cell	Embryo
GSM1059362	FOXA1	N/A	N/A	Lung
GSM1059863	POU5F1	KH2	Embryonic Stem Cell	Embryo
GSM1059861	POU5F1	KH2	Embryonic Stem Cell	Embryo
GSM1059859	POU5F1	KH2	Embryonic Stem Cell	Embryo
GSM1059858	POU5F1	KH2	Embryonic Stem Cell	Embryo
GSM1059853	SOX2	KH2	Embryonic Stem Cell	Embryo
GSM1059358	FOXA1	N/A	N/A	Lung
GSM1059864	POU5F1	KH2	Embryonic Stem Cell	Embryo
GSM1059852	SOX2	KH2	Embryonic Stem Cell	Embryo
GSM1059862	POU5F1	KH2	Embryonic Stem Cell	Embryo
GSM1059854	SOX17	KH2	Embryonic Stem Cell	Embryo
GSM1059363	FOXA1	N/A	N/A	Lung
GSM978768	IRF4	N/A	Th17	Spleen
GSM978756	STAT3	N/A	T Lymphocyte	Blood
GSM978758	BATF	N/A	T Lymphocyte	Blood
GSM978772	STAT3	N/A	Th17	Spleen
GSM978753	IRF8	N/A	T Lymphocyte	Blood
GSM978765	IRF4	N/A	T Lymphocyte	Blood
GSM978757	STAT3	N/A	T Lymphocyte	Blood
GSM978764	IRF4	N/A	T Lymphocyte	Blood
GSM978754	JUN	N/A	T Lymphocyte	Blood
GSM978769	JUNB	N/A	Th17	Spleen
GSM978761	BATF	N/A	T Lymphocyte	Blood
GSM978771	JUND	N/A	Th17	Spleen
GSM978748	IRF4	N/A	B Lymphocyte	Spleen
GSM978759	IRF4	N/A	T Lymphocyte	Blood
GSM978762	BATF	N/A	T Lymphocyte	Blood
GSM978747	IRF4	N/A	B Lymphocyte	Spleen
GSM978767	BATF	N/A	Th17	Spleen
GSM978770	JUN	N/A	Th17	Spleen
GSM978751	IRF4	N/A	T Lymphocyte	Blood
GSM978750	IRF4	N/A	T Lymphocyte	Blood
GSM978755	JUN	N/A	T Lymphocyte	Blood
GSM978763	BATF	N/A	T Lymphocyte	Blood
GSM978760	JUN	N/A	T Lymphocyte	Blood
GSM913294	RBPJ	C2C12	Myoblast	Muscle
GSM913299	NOTCH1	C2C12	Myoblast	Muscle
GSM913289	EP300	C2C12	Myoblast	Muscle
GSM913284	RBPJ	C2C12	Myoblast	Muscle
GSM913292	RBPJ	C2C12	Myoblast	Muscle
GSM913288	EP300	C2C12	Myoblast	Muscle
GSM913286	RBPJ	C2C12	Myoblast	Muscle
GSM913282	RBPJ	C2C12	Myoblast	Muscle
GSM913291	EP300	C2C12	Myoblast	Muscle
GSM913290	EP300	C2C12	Myoblast	Muscle
GSM913293	RBPJ	C2C12	Myoblast	Muscle
GSM913295	RBPJ	C2C12	Myoblast	Muscle
GSM913285	RBPJ	C2C12	Myoblast	Muscle
GSM913287	RBPJ	C2C12	Myoblast	Muscle
GSM913297	RBPJ	C2C12	Myoblast	Muscle
GSM913298	RBPJ	C2C12	Myoblast	Muscle
GSM913283	RBPJ	C2C12	Myoblast	Muscle
GSM937828	POLR2A	N/A	Cortex	N/A
GSM937827	KDM6B	N/A	Cortex	N/A
GSM1033104	FOXA2	N/A	N/A	Embryo
GSM1033095	GLI1	N/A	N/A	Embryo
GSM1033096	SOX2	N/A	N/A	Embryo
GSM1070477	PPARG	N/A	N/A	Epididymal White Adipose Tissue
GSM1070476	PPARG	N/A	N/A	Adipose
GSM1089894	EHF	N/A	N/A	Corneal Epithelium
GSM1089892	MBD3	N/A	Embryonic Stem Cell	Embryo
GSM897582	OGT	N/A	N/A	Bone Marrow
GSM897581	TET2	N/A	N/A	Bone Marrow
GSM782847	LHX3	Ainv15	Neural Progenitor Cell	Embryo
GSM782848	ISL1	Ainv15	Neural Progenitor Cell	Embryo
GSM930144	RNF2	N/A	Embryonic Stem Cell	Embryo
GSM930148	RNF2	N/A	Embryonic Stem Cell	Embryo
GSM930142	KDM2B	N/A	Embryonic Stem Cell	Embryo
GSM930150	RNF2	N/A	Embryonic Stem Cell	Embryo
GSM930149	RNF2	N/A	Embryonic Stem Cell	Embryo
GSM930143	RNF2	N/A	Embryonic Stem Cell	Embryo
GSM930151	KDM2B	N/A	Embryonic Stem Cell	Embryo
GSM930141	KDM2B	N/A	Embryonic Stem Cell	Embryo
GSM1055553	LDB1	N/A	Hemangioblast	Embryo
GSM1090107	GLI3	N/A	Epithelium	Embryo
GSM1090230	NANOG	N/A	Embryonic Stem Cell	Embryo
GSM1090231	NANOG	N/A	N/A	Embryo
GSM1090228	TBX3	N/A	Embryonic Stem Cell	Embryo
GSM1090229	TBX3	N/A	N/A	Embryo
GSM937543	POLR2A	V6.5	Embryonic Stem Cell	Embryo
GSM937542	STAG2	V6.5	Embryonic Stem Cell	Embryo
GSM937538	POLR2A	V6.5	Embryonic Stem Cell	Embryo
GSM937541	STAG1	V6.5	Embryonic Stem Cell	Embryo
GSM937539	POLR2A	V6.5	Embryonic Stem Cell	Embryo
GSM937540	BRD4	V6.5	Embryonic Stem Cell	Embryo
GSM1124792	HIST1H1D	N/A	Embryonic Stem Cell	Embryo
GSM1124793	HIST1H1D	N/A	Embryonic Stem Cell	Embryo
GSM1124783	HIST1H1D	N/A	Embryonic Stem Cell	Embryo
GSM1124002	ESR1	7438	Epithelium	Mammary Gland
GSM1124001	ESR1	7438	Epithelium	Mammary Gland
GSM1124785	HIST1H1D	N/A	Embryonic Stem Cell	Embryo
GSM1124788	MYC	N/A	Embryonic Stem Cell	Embryo
GSM1124794	H1F0	N/A	Embryonic Stem Cell	Embryo
GSM1124786	HIST1H1D	N/A	Embryonic Stem Cell	Embryo
GSM1124787	MYC	N/A	Embryonic Stem Cell	Embryo
GSM1124003	ESR1	7438	Epithelium	Mammary Gland
GSM1124000	ESR1	7438	Epithelium	Mammary Gland
GSM1124004	ESR1	7438	Epithelium	Mammary Gland
GSM1124005	ESR1	7438	Epithelium	Mammary Gland
GSM1124784	HIST1H1D	N/A	Embryonic Stem Cell	Embryo
GSM462190	POLR2A	N/A	N/A	Brain
GSM462191	CXXC1	N/A	N/A	Brain
GSM851313	POLR2A	N/A	N/A	Olfactory Bulb
GSM851322	CTCF	N/A	N/A	Testis
GSM851304	CTCF	N/A	Epithelium	Intestine
GSM851325	POLR2A	N/A	N/A	Testis
GSM851328	CTCF	N/A	N/A	Thymus
GSM851301	POLR2A	N/A	Epithelium	Embryonic Liver
GSM851307	POLR2A	N/A	Epithelium	Intestine
GSM851316	CTCF	N/A	Epithelium	Placenta
GSM851331	POLR2A	N/A	N/A	Thymus
GSM851310	CTCF	N/A	N/A	Olfactory Bulb
GSM851319	POLR2A	N/A	Epithelium	Placenta
GSM1062364	JUND	N/A	Striatal Cell	N/A
GSM1062365	JUND	N/A	Striatal Cell	N/A
GSM1062229	ESR1	N/A	Epithelium	Mammary Gland
GSM1062362	FOSL2	N/A	Striatal Cell	N/A
GSM1062366	SOX2	N/A	Striatal Cell	N/A
GSM1062363	FOSL2	N/A	Striatal Cell	N/A
GSM671100	REST	N/A	Neural Progenitor Cell	N/A
GSM993787	FOXA2	N/A	Endoderm Cell	N/A
GSM1012189	PAX6	N/A	Neural Progenitor-like Cell	N/A
GSM1012190	ETV6	N/A	Neural Progenitor-like Cell	N/A
GSM1012188	CHRM2	N/A	Neural Progenitor-like Cell	N/A
GSM915163	SPI1	C2C12	Myoblast	Muscle
GSM915177	TCF7L1	C2C12	Myoblast	Muscle
GSM915182	FOSL2	C2C12	Myoblast	Muscle
GSM915174	MXI1	C2C12	Myoblast	Muscle
GSM915185	MYOD1	C2C12	Myoblast	Muscle
GSM915187	E2F4	C2C12	Myoblast	Muscle
GSM915159	SPI1	C2C12	Myoblast	Muscle
GSM915186	MYOD1	C2C12	Myoblast	Muscle
GSM915167	POLR2A	C2C12	Myoblast	Muscle
GSM915164	SPI1	C2C12	Myoblast	Muscle
GSM915165	MYOD1	C2C12	Myoblast	Muscle
GSM915183	MYOD1	C2C12	Myoblast	Muscle
GSM915161	MYC	C2C12	Myoblast	Muscle
GSM915166	SPI1	C2C12	Myoblast	Muscle
GSM915180	CEBPB	C2C12	Myoblast	Muscle
GSM915176	POLR2A	C2C12	Myoblast	Muscle
GSM915168	SRF	C2C12	Myoblast	Muscle
GSM915162	MYC	C2C12	Myoblast	Muscle
GSM915188	CTCF	C2C12	Myoblast	Muscle
GSM915173	MXI1	C2C12	Myoblast	Muscle
GSM915179	CEBPB	C2C12	Myoblast	Muscle
GSM1023124	TET2	N/A	Embryonic Stem Cell	Embryo
GSM1023125	OGT	N/A	Embryonic Stem Cell	Embryo
GSM1023420	CTCF	N/A	Pre-B Lymphocyte	N/A
GSM1023418	CTCF	N/A	T Lymphocyte	Blood
GSM1023416	CTCF	N/A	T Lymphocyte	Blood
GSM1209644	TP53	N/A	Epithelium	Kidney
GSM1050298	SOX2	N/A	Embryonic Stem Cell	Embryo
GSM1050295	SOX2	N/A	Embryonic Stem Cell	Embryo
GSM1050297	POU3F2	N/A	Embryonic Stem Cell	Embryo
GSM1050294	POU3F2	N/A	Embryonic Stem Cell	Embryo
GSM1050300	POU3F2	N/A	Embryonic Stem Cell	Embryo
GSM1050291	SOX2	N/A	Embryonic Stem Cell	Embryo
GSM1050287	POU3F2	N/A	Neural Progenitor Cell	N/A
GSM1050303	POU3F2	N/A	Embryonic Stem Cell	Embryo
GSM1050289	SOX2	N/A	Neural Progenitor Cell	N/A
GSM1050218	RNF2	N/A	Embryonic Fibroblast	N/A
GSM1050301	SOX2	N/A	Embryonic Stem Cell	Embryo
GSM1050286	POU3F2	N/A	Neural Progenitor Cell	Embryo
GSM1050304	SOX2	N/A	Embryonic Stem Cell	Embryo
GSM1050288	SOX2	N/A	Neural Progenitor Cell	Embryo
GSM1050219	RNF2	N/A	Embryonic Fibroblast	N/A
GSM1032199	TRIM28	N/A	Embryonic Stem Cell	Embryo
GSM1032198	TRIM28	N/A	Embryonic Stem Cell	Embryo
GSM940399	THRA	C17.2	Neural Progenitor Cell	N/A
GSM1087776	CLOCK	N/A	N/A	Liver
GSM1087773	USF1	N/A	N/A	Liver
GSM1087771	USF1	N/A	N/A	Liver
GSM1087780	ARNTL	N/A	N/A	Liver
GSM1087774	USF1	N/A	N/A	Liver
GSM1087779	ARNTL	N/A	N/A	Liver
GSM1087283	POLR2A	N/A	N/A	Testis
GSM1087775	CLOCK	N/A	N/A	Liver
GSM1087781	ARNTL	N/A	N/A	Liver
GSM1087778	ARNTL	N/A	N/A	Liver
GSM1087772	USF1	N/A	N/A	Liver
GSM1087777	CLOCK	N/A	N/A	Liver
GSM1087281	MYBL1	N/A	N/A	Testis
GSM1003599	RNF2	E14	Embryonic Stem Cell	Embryo
GSM1003593	KDM2A	V6.5	Embryonic Stem Cell	Embryo
GSM1003594	KDM2B	V6.5	Embryonic Stem Cell	Embryo
GSM1003597	KDM2B	E14	Embryonic Stem Cell	Embryo
GSM1003600	KDM2B	E14	Embryonic Stem Cell	Embryo
GSM1003596	RNF2	E14	Embryonic Stem Cell	Embryo
GSM945742	TRIM28	N/A	Pro-T Lymphocyte	N/A
GSM945741	TRIM28	N/A	Pro-T Lymphocyte	N/A
GSM1111749	CEBPB	N/A	N/A	Liver
GSM1111740	CREB1	N/A	N/A	Liver
GSM1111739	CREB1	N/A	N/A	Liver
GSM1111743	CREB1	N/A	N/A	Liver
GSM1111741	CREB1	N/A	N/A	Liver
GSM1111742	CREB1	N/A	N/A	Liver
GSM1111746	CREB1	N/A	N/A	Liver
GSM1111744	CREB1	N/A	N/A	Liver
GSM1111747	CREB1	N/A	N/A	Liver
GSM1111745	CREB1	N/A	N/A	Liver
GSM1111738	CREB1	N/A	N/A	Liver
GSM1111748	NR3C1	N/A	N/A	Liver
GSM1197185	MYOD1	C2C12	Myoblast	Muscle
GSM1197186	MYOG	C2C12	Myoblast	Muscle
GSM1197184	MYOD1	C2C12	Myoblast	Muscle
GSM874955	POLR2B	N/A	Epithelium	Liver
GSM874950	POLR2B	N/A	Epithelium	Liver
GSM874951	POLR2B	N/A	Epithelium	Liver
GSM874954	POLR2B	N/A	Epithelium	Liver
GSM874956	POLR2B	N/A	Epithelium	Liver
GSM874952	POLR2B	N/A	Epithelium	Liver
GSM874953	POLR2B	N/A	Epithelium	Liver
GSM1126947	TP53	N/A	Embryonic Fibroblast	Embryo
GSM1126961	EGR2	N/A	T Lymphocyte	Blood
GSM1126960	EGR2	N/A	T Lymphocyte	Blood
GSM1126945	TP53	N/A	Embryonic Fibroblast	Embryo
GSM1184308	POLR2A	N/A	Epithelium	Heart
GSM1184316	RAD21	N/A	Thymocyte	Blood
GSM1184307	POLR2A	N/A	Epithelium	Heart
GSM1184314	MED1	N/A	Thymocyte	Blood
GSM1184306	POLR2A	N/A	Epithelium	Heart
GSM1184315	NIPBL	N/A	Thymocyte	Blood
GSM1044695	HDAC3	N/A	Epithelium	Liver
GSM1044697	HDAC3	N/A	Epithelium	Liver
GSM915092	NCOA3	E14	Embryonic Stem Cell	Embryo
GSM972991	MECP2	N/A	Embryonic Stem Cell	Embryo
GSM972985	MBD1	N/A	Embryonic Stem Cell	Embryo
GSM972990	MECP2	N/A	Embryonic Stem Cell	Embryo
GSM972980	MBD4	N/A	Neural Progenitor Cell	Embryo
GSM972983	MBD1	N/A	Embryonic Stem Cell	Embryo
GSM972992	MBD1	N/A	Embryonic Stem Cell	Embryo
GSM972986	MBD1	N/A	Embryonic Stem Cell	Embryo
GSM972968	PBX1	N/A	N/A	Embryo Trunk
GSM972972	MBD1	N/A	Embryonic Stem Cell	Embryo
GSM972984	MBD1	N/A	Embryonic Stem Cell	Embryo
GSM972993	MBD1	N/A	Embryonic Stem Cell	Embryo
GSM972976	MECP2	N/A	Embryonic Stem Cell	Embryo
GSM972987	MBD2	N/A	Embryonic Stem Cell	Embryo
GSM972978	MBD2	N/A	Neural Progenitor Cell	Embryo
GSM972977	MBD1	N/A	Neural Progenitor Cell	Embryo
GSM972979	MBD3	N/A	Neural Progenitor Cell	Embryo
GSM972982	MBD1	N/A	Embryonic Stem Cell	Embryo
GSM972966	MEIS1	N/A	N/A	Embryo Trunk
GSM972974	MBD3	N/A	Embryonic Stem Cell	Embryo
GSM972988	MBD4	N/A	Embryonic Stem Cell	Embryo
GSM972975	MBD4	N/A	Embryonic Stem Cell	Embryo
GSM972994	MBD2	N/A	Embryonic Stem Cell	Embryo
GSM972981	MECP2	N/A	Neuron	Embryo
GSM972995	MECP2	N/A	Embryonic Stem Cell	Embryo
GSM972989	MECP2	N/A	Embryonic Stem Cell	Embryo
GSM972973	MBD2	N/A	Embryonic Stem Cell	Embryo
GSM972967	PKNOX1, PKNOX2	N/A	N/A	Embryo Trunk
GSM797453	TNNI2	N/A	Osteoblast	N/A
GSM797452	TNNI2	N/A	Osteoblast	N/A
GSM1015784	H2AZ	TSC	Trophoblast Stem Cell	Embryo
GSM1015793	CTCF	TSC	Trophoblast Stem Cell	Embryo
GSM1015792	CTCF	TSC	Trophoblast Stem Cell	Embryo
GSM1015785	H2AZ	TSC	Trophoblast Stem Cell	Embryo
GSM1015512	GATA4	N/A	Mesodermal Progenitor Cell	Embryo
GSM1015514	GATA4	N/A	Embryonic Stem Cell	Embryo
GSM1015513	GATA4	N/A	Mesodermal Progenitor Cell	Embryo
GSM1015794	CTCF	TSC	Trophoblast Stem Cell	Embryo
GSM1015515	GATA4	N/A	Embryonic Stem Cell	Embryo
GSM1138337	RXRA	N/A	N/A	Liver
GSM967657	TBP	TSC	Trophoblast Stem Cell	Embryo
GSM967658	CTCF	TSC	Trophoblast Stem Cell	Embryo
GSM967656	SP1	TSC	Trophoblast Stem Cell	Embryo
GSM967644	POLR2A	TSC	Trophoblast Stem Cell	Embryo
GSM1104371	KDM1A	N/A	Spermatid	N/A
GSM1104370	SFMBT1	N/A	Spermatid	N/A
GSM1104368	POLR2A	N/A	Pachynema Cell	N/A
GSM1104372	POLR2A	N/A	Spermatid	N/A
GSM1104366	SFMBT1	N/A	Pachynema Cell	N/A
GSM1104367	KDM1A	N/A	Pachynema Cell	N/A
GSM904671	CLK1	N/A	N/A	Liver
GSM904672	ARNTL	N/A	N/A	Liver
GSM722634	POLR2A	N/A	Cortex	N/A
GSM980404	POLR2A	N/A	N/A	Liver
GSM980405	POLR2A	N/A	N/A	Liver
GSM851495	GRIP1	N/A	Macrophage	Bone Marrow
GSM851496	GRIP1	N/A	Macrophage	Bone Marrow
GSM917530	KMT2C	N/A	Embryonic Fibroblast	Embryo
GSM917518	KMT2C	N/A	Epithelium	Liver
GSM917520	KMT2C	N/A	Epithelium	Liver
GSM917523	KMT2C	N/A	Embryonic Fibroblast	Embryo
GSM917532	POLR2A	N/A	Embryonic Fibroblast	Embryo
GSM917524	KMT2C	N/A	Embryonic Fibroblast	Embryo
GSM917519	KMT2C	N/A	Epithelium	Liver
GSM917525	POLR2A	N/A	Embryonic Fibroblast	Embryo
GSM917531	POLR2A	N/A	Embryonic Fibroblast	Embryo
GSM917526	POLR2A	N/A	Embryonic Fibroblast	Embryo
GSM917517	KMT2C	N/A	Epithelium	Liver
GSM917529	KMT2C	N/A	Embryonic Fibroblast	Embryo
GSM1035388	EOMES	TSC	Trophoblast Stem Cell	Embryo
GSM1035390	ELF5	TSC	Trophoblast Stem Cell	Embryo
GSM851118	CDX2	N/A	Epithelium	Small Intestine
GSM851121	HNF4A	N/A	Epithelium	Small Intestine
GSM851117	CDX2	N/A	Epithelium	Small Intestine
GSM851119	CDX2	N/A	Epithelium	Small Intestine
GSM851120	HNF4A	N/A	Epithelium	Small Intestine
GSM994238	KDM1A	N/A	Granulocytic Progenitor Cell	Bone Marrow
GSM989017	CEBPB	N/A	Endothelial Cell	N/A
GSM989023	FLI1	N/A	Hematopoietic Cell	N/A
GSM989019	TAL1	N/A	Endothelial Cell	N/A
GSM989024	TAL1	N/A	Hematopoietic Cell	N/A
GSM989014	RUNX1	N/A	Endothelial Cell	N/A
GSM989013	RUNX1	N/A	Endothelial Cell	N/A
GSM989022	POLR2A	N/A	Endothelial Cell	N/A
GSM989018	TAL1	N/A	Endothelial Cell	N/A
GSM989033	FOXP3	N/A	T Lymphocyte	Blood
GSM989016	FLI1	N/A	Endothelial Cell	N/A
GSM989015	FLI1	N/A	Endothelial Cell	N/A
GSM989035	POLR2A	N/A	T Lymphocyte	Blood
GSM989034	FOXP3	N/A	T Lymphocyte	Blood
GSM1213057	RARA	N/A	N/A	Liver
GSM1139139	CDK9	C88 MEL	Erythroid Progenitor Cell	Blood
GSM1139140	POLR2A	C88 MEL	Erythroid Progenitor Cell	Blood
GSM1079819	DICER1	N/A	Mesenchymal Stem Cell	N/A
GSM1079817	NR6A1	N/A	Mesenchymal Stem Cell	N/A
GSM1079206	KDM6A	C2C12	Myoblast	Muscle
GSM1079818	NR6A1	N/A	Mesenchymal Stem Cell	N/A
GSM1079820	DICER1	N/A	Mesenchymal Stem Cell	N/A
GSM1079205	SUPT6H	C2C12	Myoblast	Muscle
GSM1079204	SUPT6H	C2C12	Myoblast	Muscle
GSM1079207	KDM6A	C2C12	Myoblast	Muscle
GSM1079208	KDM6A	C2C12	Myoblast	Muscle
GSM1180118	H2AZ	N/A	Plasma Cell	N/A
GSM1180113	H2AZ	N/A	B Lymphocyte	N/A
GSM1180108	POLR2A	N/A	Plasma Cell	N/A
GSM1180098	H2AZ	N/A	B Lymphocyte	N/A
GSM1180105	H2AZ	N/A	Plasma Cell	N/A
GSM851280	CTCF	N/A	N/A	Embryonic Brain
GSM851283	POLR2A	N/A	N/A	Embryonic Brain
GSM851295	POLR2A	N/A	Epithelium	Embryonic Limb
GSM851298	CTCF	N/A	Epithelium	Embryonic Liver
GSM851292	CTCF	N/A	Epithelium	Embryonic Limb
GSM851289	POLR2A	N/A	Epithelium	Embryonic Heart
GSM851286	CTCF	N/A	Epithelium	Embryonic Heart
GSM878559	SUZ12	N/A	Neural Progenitor Cell	N/A
GSM878558	SUZ12	N/A	Neural Progenitor Cell	N/A
GSM878557	SUZ12	N/A	Neural Progenitor Cell	N/A
GSM878556	SUZ12	N/A	Neural Progenitor Cell	N/A
GSM1169017	RNF2	N/A	Embryonic Stem Cell	Embryo
GSM1169007	JARID2	N/A	Embryonic Stem Cell	Embryo
GSM1169010	REST	N/A	Embryonic Stem Cell	Embryo
GSM1169014	RNF2	N/A	Embryonic Stem Cell	Embryo
GSM1169006	JARID2	N/A	Embryonic Stem Cell	Embryo
GSM1169013	REST	N/A	Embryonic Stem Cell	Embryo
GSM1169018	SUZ12	N/A	Embryonic Stem Cell	Embryo
GSM1169019	SUZ12	N/A	Embryonic Stem Cell	Embryo
GSM1077425	TRIM28	N/A	Erythroblast	Bone Marrow
GSM1077272	MBD4	N/A	Embryonic Stem Cell	Embryo
GSM1077271	MBD2	N/A	Embryonic Stem Cell	Embryo
GSM1077270	MECP2	N/A	Embryonic Stem Cell	Embryo
GSM1077269	MBD2	N/A	Embryonic Stem Cell	Embryo
GSM1225098	POLR2A	N/A	Epithelium	Heart
GSM1225097	POLR2A	N/A	Epithelium	Heart
GSM1225096	POLR2A	N/A	Epithelium	Heart
GSM878678	CUX2	N/A	Epithelium	Liver
GSM878679	CUX2	N/A	Epithelium	Liver
GSM940933	SPI1	N/A	Macrophage	Bone Marrow
GSM940925	SPI1	N/A	Macrophage	Bone Marrow
GSM940927	SPI1	N/A	Macrophage	Bone Marrow
GSM940932	SPI1	N/A	Macrophage	Bone Marrow
GSM940929	SPI1	N/A	Macrophage	Bone Marrow
GSM940934	SPI1	N/A	Macrophage	Bone Marrow
GSM940924	SPI1	N/A	Macrophage	Bone Marrow
GSM940926	SPI1	N/A	Macrophage	Bone Marrow
GSM940928	SPI1	N/A	Macrophage	Bone Marrow
GSM940930	SPI1	N/A	Macrophage	Bone Marrow
GSM940931	SPI1	N/A	Macrophage	Bone Marrow
GSM1156666	CTCF	N/A	Pre-B Lymphocyte	N/A
GSM1156665	CTCF	N/A	Pre-B Lymphocyte	N/A
GSM1156667	RAD21	N/A	Pre-B Lymphocyte	N/A
GSM1156660	POLR2A	N/A	Pre-B Lymphocyte	N/A
GSM1131775	FOXO1	N/A	T Lymphocyte	Blood
GSM1131317	NR2F2	N/A	N/A	Atria
GSM832711	IKZF1	N/A	N/A	Thymus
GSM832714	IKZF1	N/A	N/A	Thymus
GSM832712	IKZF1	N/A	N/A	Thymus
GSM832713	IKZF1	N/A	N/A	Thymus
GSM671414	STAT3	N/A	Dendritic Cell	Spleen
GSM671415	STAT3	N/A	Dendritic Cell	Spleen
GSM671417	STAT5B	N/A	Dendritic Cell	Spleen
GSM671416	STAT3	N/A	Dendritic Cell	Spleen
GSM671418	STAT5B	N/A	Dendritic Cell	Spleen
GSM671419	STAT5B	N/A	Dendritic Cell	Spleen
GSM1110842	TOP2A	N/A	Embryonic Stem Cell	Embryo
GSM1110843	TOP2A	N/A	Embryonic Stem Cell	Embryo
GSM757803	RARG	F9	Embryonal carcinoma cell	Embryo
GSM1123988	ESR1	7438	Epithelium	Mammary Gland
GSM1123982	ESR1	7438	Epithelium	Mammary Gland
GSM1123971	NR3C1	7438	Epithelium	Mammary Gland
GSM1123989	ESR1	7438	Epithelium	Mammary Gland
GSM1123972	NR3C1	7438	Epithelium	Mammary Gland
GSM1123977	ESR1	7438	Epithelium	Mammary Gland
GSM1123993	NR3C1	7438	Epithelium	Mammary Gland
GSM1123970	NR3C1	7438	Epithelium	Mammary Gland
GSM1123979	ESR1	7438	Epithelium	Mammary Gland
GSM1123990	NR3C1	7438	Epithelium	Mammary Gland
GSM1123980	ESR1	7438	Epithelium	Mammary Gland
GSM1123973	NR3C1	7438	Epithelium	Mammary Gland
GSM1123983	ESR1	7438	Epithelium	Mammary Gland
GSM1123974	NR3C1	7438	Epithelium	Mammary Gland
GSM1123994	NR3C1	7438	Epithelium	Mammary Gland
GSM1123997	NR3C1	7438	Epithelium	Mammary Gland
GSM1123991	NR3C1	7438	Epithelium	Mammary Gland
GSM1123998	ESR1	7438	Epithelium	Mammary Gland
GSM1123996	NR3C1	7438	Epithelium	Mammary Gland
GSM1123981	ESR1	7438	Epithelium	Mammary Gland
GSM1123976	ESR1	7438	Epithelium	Mammary Gland
GSM1123987	ESR1	7438	Epithelium	Mammary Gland
GSM1123975	NR3C1	7438	Epithelium	Mammary Gland
GSM1123995	NR3C1	7438	Epithelium	Mammary Gland
GSM1123999	ESR1	7438	Epithelium	Mammary Gland
GSM1123968	NR3C1	7438	Epithelium	Mammary Gland
GSM1123992	NR3C1	7438	Epithelium	Mammary Gland
GSM1123978	ESR1	7438	Epithelium	Mammary Gland
GSM1123986	ESR1	7438	Epithelium	Mammary Gland
GSM1123969	NR3C1	7438	Epithelium	Mammary Gland
GSM959053	ZNF143	NIH-3T3	Fibroblast	Embryo
GSM959054	ZNF143	J1	Embryonic Stem Cell	Embryo
GSM959055	ZNF143	N/A	Embryonic Fibroblast	Embryo
GSM1019073	EP300	N/A	Embryonic Stem Cell	Embryo
GSM1019784	PITX1	N/A	Epithelium	Embryonic Hindlimb Bud
GSM1019775	PHF19	E14	Embryonic Stem Cell	Embryo
GSM1019776	PHF19	E14	Embryonic Stem Cell	Embryo
GSM1019081	EP300	N/A	Embryonic Stem Cell	Embryo
GSM1019771	SUZ12	E14	Embryonic Stem Cell	Embryo
GSM1019786	PITX1	N/A	Epithelium	Embryonic Hindlimb Bud
GSM1019082	EP300	N/A	Embryonic Stem Cell	Embryo
GSM1019074	EP300	N/A	Embryonic Stem Cell	Embryo
GSM1019072	EP300	N/A	Embryonic Stem Cell	Embryo
GSM1019080	EP300	N/A	Embryonic Stem Cell	N/A
GSM674987	PTF1A	266.6	Epithelium	Pancreas
GSM987801	CTCF	N/A	Pre-B Lymphocyte	N/A
GSM987802	RAD21	N/A	Pre-B Lymphocyte	N/A
GSM987810	MYC	N/A	Pre-B Lymphocyte	N/A
GSM987808	EP300	N/A	Pre-B Lymphocyte	N/A
GSM987806	RAD21	N/A	Pre-B Lymphocyte	N/A
GSM987805	CTCF	N/A	Pre-B Lymphocyte	N/A
GSM936199	IKZF1	B3	B Lymphocyte	Blood
GSM1053568	ERF	N/A	Embryonic Fibroblast	N/A
GSM1053569	ERF	N/A	Embryonic Fibroblast	N/A
GSM1053070	NFIB	N/A	Hair Follicle Stem Cell	Mouse Back Skin
GSM1053068	NFIB	N/A	Hair Follicle Stem Cell	Mouse Back Skin
GSM992343	SRF	10T1/2	Fibroblast	Embryo
GSM992344	SRF	10T1/2	Fibroblast	Embryo
GSM1206837	MBD3	N/A	Embryonic Fibroblast	N/A
GSM1206845	MBD3	N/A	Embryonic Stem Cell	Embryo
GSM1206813	MBD3	N/A	Embryonic Fibroblast	N/A
GSM1206823	MBD3	N/A	iPSC	N/A
GSM1206841	MBD3	N/A	iPSC	N/A
GSM1206840	MBD3	N/A	iPSC	N/A
GSM1206829	MBD3	N/A	Embryonic Fibroblast	N/A
GSM1206819	CHD4	N/A	Embryonic Fibroblast	N/A
GSM1206814	CHD4	N/A	Embryonic Fibroblast	N/A
GSM1206836	MBD3	N/A	Embryonic Fibroblast	N/A
GSM1206832	MBD3	N/A	Embryonic Fibroblast	N/A
GSM1206833	MBD3	N/A	Embryonic Fibroblast	N/A
GSM1206808	MBD3	N/A	Embryonic Fibroblast	N/A
GSM1206844	MBD3	N/A	Embryonic Stem Cell	Embryo
GSM1206824	CHD4	N/A	iPSC	N/A
GSM1120740	BACH2	N/A	T Lymphocyte	Blood
GSM998925	FOXO1	N/A	T Lymphocyte	Blood
GSM998993	CTCF	TSC	Trophoblast Stem Cell	Embryo
GSM998924	FOXO1	N/A	T Lymphocyte	Blood
GSM918417	POLR2A	C2C12	Myoblast	Muscle
GSM918409	POLR2A	C2C12	Myoblast	Muscle
GSM896428	MECP2	N/A	Cortex	Brain
GSM896427	MECP2	N/A	Cortex	Brain
GSM461265	KDM1A	N/A	Embryonic Stem Cell	Embryo
GSM857545	PR	N/A	N/A	Uterus
GSM857547	PR	N/A	N/A	Uterus
GSM857546	PR	N/A	N/A	Uterus
GSM940401	RXRA	C17.2	Neural Progenitor Cell	N/A
GSM940400	THRB	C17.2	Neural Progenitor Cell	N/A
GSM1183985	SPI1	N/A	Macrophage	Peritoneum
GSM1183966	POLR2A	N/A	Macrophage	Peritoneum
GSM1183981	SPI1	N/A	Macrophage	Peritoneum
GSM1183978	RELA	N/A	Macrophage	Peritoneum
GSM1183988	RELA	N/A	Macrophage	Peritoneum
GSM1183980	CEBPA	N/A	Macrophage	Peritoneum
GSM1183987	RELA	N/A	Macrophage	Peritoneum
GSM1183975	RELA	N/A	Macrophage	Peritoneum
GSM1183968	SPI1	N/A	Macrophage	Peritoneum
GSM1183969	SPI1	N/A	Macrophage	Peritoneum
GSM1183982	SPI1	N/A	Macrophage	Peritoneum
GSM1183977	RELA	N/A	Macrophage	Peritoneum
GSM1183973	RELA	N/A	Macrophage	Peritoneum
GSM1183971	SPI1	N/A	Macrophage	Peritoneum
GSM1183979	CEBPA	N/A	Macrophage	Peritoneum
GSM1183974	RELA	N/A	Macrophage	Peritoneum
GSM1183967	POLR2A	N/A	Macrophage	Peritoneum
GSM1183564	STAT5A	N/A	Epithelium	Mammary Gland
GSM1183972	SPI1	N/A	Macrophage	Peritoneum
GSM1183983	RELA	N/A	Macrophage	Peritoneum
GSM1183986	SPI1	N/A	Macrophage	Peritoneum
GSM1183970	SPI1	N/A	Macrophage	Peritoneum
GSM1183984	RELA	N/A	Macrophage	Peritoneum
GSM1141666	FOXO1	N/A	T Lymphocyte	N/A
GSM1141667	FOXO1	N/A	T Lymphocyte	N/A
GSM928986	ISL1	Ainv15	Neural Progenitor Cell	Embryo
GSM928984	PHOX2A	Ainv15	Neural Progenitor Cell	Embryo
GSM928985	ISL1	Ainv15	Neural Progenitor Cell	Embryo
GSM1122543	POLR2A	N/A	Epithelium	Liver
GSM1122512	NR3C1	N/A	Epithelium	Liver
GSM1122531	CEBPB	N/A	Epithelium	Liver
GSM1122528	NR3C1	N/A	Epithelium	Liver
GSM1122520	CEBPB	N/A	Epithelium	Liver
GSM1122535	NR3C1	N/A	Epithelium	Liver
GSM1122522	CEBPB	N/A	Epithelium	Liver
GSM1122514	NR3C1	N/A	Epithelium	Liver
GSM1122534	NR3C1	N/A	Epithelium	Liver
GSM1122540	POLR2A	N/A	Epithelium	Liver
GSM1122515	NR3C1	N/A	Epithelium	Liver
GSM1122541	POLR2A	N/A	Epithelium	Liver
GSM1122530	CEBPB	N/A	Epithelium	Liver
GSM1122542	POLR2A	N/A	Epithelium	Liver
GSM1122523	CEBPB	N/A	Epithelium	Liver
GSM1122529	NR3C1	N/A	Epithelium	Liver
GSM1122513	NR3C1	N/A	Epithelium	Liver
GSM1122521	CEBPB	N/A	Epithelium	Liver
GSM788652	RELA	N/A	Macrophage	Bone Marrow
GSM788650	NR3C1	N/A	Macrophage	Bone Marrow
GSM788651	NR3C1	N/A	Macrophage	Bone Marrow
GSM788653	JUN	N/A	Macrophage	Bone Marrow
GSM788654	JUN	N/A	Macrophage	Bone Marrow
GSM935893	POLR2A	N/A	Embryonic Stem Cell	Embryo
GSM935895	POLR2A	N/A	Embryonic Stem Cell	Embryo
GSM935891	ELL3	N/A	Embryonic Stem Cell	Embryo
GSM1176676	PRDM4	CCE	Embryonic Stem Cell	Embryo
GSM1176679	PRDM4	CCE	Embryonic Stem Cell	Embryo
GSM1176677	PRDM4	CCE	Embryonic Stem Cell	Embryo
GSM1176678	PRDM4	CCE	Embryonic Stem Cell	Embryo
GSM849936	SUZ12	CMTi-1	Embryonic Stem Cell	Embryo
GSM849935	RBBP5	CMTi-1	Embryonic Stem Cell	Embryo
GSM849952	H2AZ	R1	Embryonic Stem Cell	Embryo
GSM849945	SUZ12	CMTi-1	Embryonic Stem Cell	Embryo
GSM849928	H2AZ	CMT1	Embryonic Stem Cell	Embryo
GSM849944	RBBP5	CMTi-1	Embryonic Stem Cell	Embryo
GSM849957	H2AZ	R1	Embryonic Stem Cell	Embryo
GSM1057594	ASCL1	N/A	N/A	Spinal Cord
GSM982765	EP300	N/A	Epithelium	Liver
GSM982719	NPAS2	N/A	Epithelium	Liver
GSM982715	CLOCK	N/A	Epithelium	Liver
GSM982741	CRY1	N/A	Epithelium	Liver
GSM982774	POLR2A	N/A	Epithelium	Liver
GSM982742	CRY1	N/A	Epithelium	Liver
GSM982766	EP300	N/A	Epithelium	Liver
GSM982777	POLR2A	N/A	Epithelium	Liver
GSM982754	CRY2	N/A	Epithelium	Liver
GSM982727	PER1	N/A	Epithelium	Liver
GSM982736	PER2	N/A	Epithelium	Liver
GSM982771	POLR2A	N/A	Epithelium	Liver
GSM982723	NPAS2	N/A	Epithelium	Liver
GSM982781	POLR2A	N/A	Epithelium	Liver
GSM982758	CREBBP	N/A	Epithelium	Liver
GSM982707	ARNTL	N/A	Epithelium	Liver
GSM982720	NPAS2	N/A	Epithelium	Liver
GSM982750	CRY2	N/A	Epithelium	Liver
GSM982746	CRY1	N/A	Epithelium	Liver
GSM982731	PER1	N/A	Epithelium	Liver
GSM982701	ARNTL	N/A	Epithelium	Liver
GSM982711	CLOCK	N/A	Epithelium	Liver
GSM982772	POLR2A	N/A	Epithelium	Liver
GSM982722	NPAS2	N/A	Epithelium	Liver
GSM982775	POLR2A	N/A	Epithelium	Liver
GSM982705	ARNTL	N/A	Epithelium	Liver
GSM982700	ARNTL	N/A	Epithelium	Liver
GSM982779	POLR2A	N/A	Epithelium	Liver
GSM982753	CRY2	N/A	Epithelium	Liver
GSM982782	POLR2A	N/A	Epithelium	Liver
GSM982748	CRY2	N/A	Epithelium	Liver
GSM982702	ARNTL	N/A	Epithelium	Liver
GSM982761	CREBBP	N/A	Epithelium	Liver
GSM982759	CREBBP	N/A	Epithelium	Liver
GSM982732	PER1	N/A	Epithelium	Liver
GSM982708	ARNTL	N/A	Epithelium	Liver
GSM982778	POLR2A	N/A	Epithelium	Liver
GSM982739	PER2	N/A	Epithelium	Liver
GSM982738	PER2	N/A	Epithelium	Liver
GSM982721	NPAS2	N/A	Epithelium	Liver
GSM982713	CLOCK	N/A	Epithelium	Liver
GSM982714	CLOCK	N/A	Epithelium	Liver
GSM982716	CLOCK	N/A	Epithelium	Liver
GSM982770	POLR2A	N/A	Epithelium	Liver
GSM982717	CLOCK	N/A	Epithelium	Liver
GSM982733	PER2	N/A	Epithelium	Liver
GSM982752	CRY2	N/A	Epithelium	Liver
GSM982763	EP300	N/A	Epithelium	Liver
GSM982734	PER2	N/A	Epithelium	Liver
GSM982751	CRY2	N/A	Epithelium	Liver
GSM982706	ARNTL	N/A	Epithelium	Liver
GSM982747	CRY1	N/A	Epithelium	Liver
GSM982704	ARNTL	N/A	Epithelium	Liver
GSM982762	EP300	N/A	Epithelium	Liver
GSM982764	EP300	N/A	Epithelium	Liver
GSM982728	PER1	N/A	Epithelium	Liver
GSM982744	CRY1	N/A	Epithelium	Liver
GSM982729	PER1	N/A	Epithelium	Liver
GSM982780	POLR2A	N/A	Epithelium	Liver
GSM982760	CREBBP	N/A	Epithelium	Liver
GSM982757	CREBBP	N/A	Epithelium	Liver
GSM982773	POLR2A	N/A	Epithelium	Liver
GSM982726	PER1	N/A	Epithelium	Liver
GSM982749	CRY2	N/A	Epithelium	Liver
GSM982745	CRY1	N/A	Epithelium	Liver
GSM982712	CLOCK	N/A	Epithelium	Liver
GSM982735	PER2	N/A	Epithelium	Liver
GSM982737	PER2	N/A	Epithelium	Liver
GSM982756	CREBBP	N/A	Epithelium	Liver
GSM982730	PER1	N/A	Epithelium	Liver
GSM982718	NPAS2	N/A	Epithelium	Liver
GSM982743	CRY1	N/A	Epithelium	Liver
GSM982767	EP300	N/A	Epithelium	Liver
GSM982703	ARNTL	N/A	Epithelium	Liver
GSM881098	MAFF	N/A	Dendritic Cell	Bone Marrow
GSM881071	HIF1A	N/A	Dendritic Cell	Bone Marrow
GSM881069	HIF1A	N/A	Dendritic Cell	Bone Marrow
GSM881092	EGR2	N/A	Dendritic Cell	Bone Marrow
GSM881059	E2F1	N/A	Dendritic Cell	Bone Marrow
GSM881068	HIF1A	N/A	Dendritic Cell	Bone Marrow
GSM881055	CTCF	N/A	Dendritic Cell	Bone Marrow
GSM881058	E2F1	N/A	Dendritic Cell	Bone Marrow
GSM881070	HIF1A	N/A	Dendritic Cell	Bone Marrow
GSM881066	ETS2	N/A	Dendritic Cell	Bone Marrow
GSM881073	IRF1	N/A	Dendritic Cell	Bone Marrow
GSM881056	E2F1	N/A	Dendritic Cell	Bone Marrow
GSM881095	MAFF	N/A	Dendritic Cell	Bone Marrow
GSM881061	E2F4	N/A	Dendritic Cell	Bone Marrow
GSM881091	EGR2	N/A	Dendritic Cell	Bone Marrow
GSM881067	ETS2	N/A	Dendritic Cell	Bone Marrow
GSM881062	E2F4	N/A	Dendritic Cell	Bone Marrow
GSM881072	IRF1	N/A	Dendritic Cell	Bone Marrow
GSM881065	ETS2	N/A	Dendritic Cell	Bone Marrow
GSM881063	E2F4	N/A	Dendritic Cell	Bone Marrow
GSM881097	MAFF	N/A	Dendritic Cell	Bone Marrow
GSM881074	IRF1	N/A	Dendritic Cell	Bone Marrow
GSM881057	E2F1	N/A	Dendritic Cell	Bone Marrow
GSM881096	MAFF	N/A	Dendritic Cell	Bone Marrow
GSM881060	E2F4	N/A	Dendritic Cell	Bone Marrow
GSM881094	EGR2	N/A	Dendritic Cell	Bone Marrow
GSM881064	ETS2	N/A	Dendritic Cell	Bone Marrow
GSM881075	IRF1	N/A	Dendritic Cell	Bone Marrow
GSM881093	EGR2	N/A	Dendritic Cell	Bone Marrow
GSM857389	NEUROD2	P19	Embryonal carcinoma cell	Embryo
GSM857391	MYOD1	N/A	Embryonic Fibroblast	Embryo
GSM857390	MYOD1	P19	Embryonal carcinoma cell	Embryo
GSM857392	NEUROD2	N/A	Embryonic Fibroblast	Embryo
GSM866993	YY1	N/A	Embryonic Stem Cell	Embryo
GSM866992	YY1	N/A	Embryonic Stem Cell	Embryo
GSM859660	KDM5C	N/A	Embryonic Stem Cell	Embryo
GSM859663	BIRA	N/A	Embryonic Stem Cell	Embryo
GSM859661	BIRA	N/A	Embryonic Stem Cell	Embryo
GSM859662	KDM5C	N/A	Embryonic Stem Cell	Embryo
GSM1081159	CBX3	N/A	Fibroblast	N/A
GSM1081158	CBX3	N/A	Embryonic Stem Cell	Embryo
GSM1103356	EP300	N/A	Megakaryocyte	N/A
GSM1103355	RUNX1	N/A	Megakaryocyte	N/A
GSM1103378	RUNX1	BMiFLT3(15-3)	Pre-B Lymphocyte	N/A
GSM1014548	RNF2	E14	Embryonic Stem Cell	Embryo
GSM1014542	EZH2	E14	Embryonic Stem Cell	Embryo
GSM1014543	EZH2	E14	Embryonic Stem Cell	Embryo
GSM1014547	KDM2B	E14	Embryonic Stem Cell	Embryo
GSM1014546	KDM2B	E14	Embryonic Stem Cell	Embryo
GSM1014549	RNF2	E14	Embryonic Stem Cell	Embryo
GSM1058955	MEF2D	C2C12	Myoblast	Muscle
GSM1058957	MEF2D	C2C12	Myoblast	Muscle
GSM1058956	MEF2D	C2C12	Myoblast	Muscle
GSM1058958	MEF2D	C2C12	Myoblast	Muscle
GSM1031977	SPI1	TOT2	Myeloid Progenitor Cell	N/A
GSM949921	TBX21	N/A	Th1	N/A
GSM840083	IKZF1	N/A	N/A	Thymus
GSM549330	MYB	ERMYB	Myeloid Progenitor Cell	Bone Marrow
GSM982688	ARNTL	N/A	Epithelium	Liver
GSM982691	ARNTL	N/A	Epithelium	Liver
GSM982693	ARNTL	N/A	Epithelium	Liver
GSM982689	ARNTL	N/A	Epithelium	Liver
GSM982697	ARNTL	N/A	Epithelium	Liver
GSM982692	ARNTL	N/A	Epithelium	Liver
GSM982694	ARNTL	N/A	Epithelium	Liver
GSM982698	ARNTL	N/A	Epithelium	Liver
GSM982699	ARNTL	N/A	Epithelium	Liver
GSM982696	ARNTL	N/A	Epithelium	Liver
GSM982690	ARNTL	N/A	Epithelium	Liver
GSM723015	CTCF	N/A	Embryonic Stem Cell	Embryo
GSM723018	EP300	N/A	Embryonic Stem Cell	Embryo
GSM723019	POLR2A	N/A	Embryonic Stem Cell	Embryo
GSM723007	POLR2A	N/A	Embryonic Fibroblast	Embryo
GSM980187	CTNNB1	N/A	Neural Progenitor Cell	N/A
GSM980189	SIX2	N/A	Neural Progenitor Cell	Kidney
GSM980186	CTNNB1	N/A	Neural Progenitor Cell	N/A
GSM980188	SIX2	N/A	Neural Progenitor Cell	Kidney
GSM1022262	SPI1	N/A	Macrophage	Bone Marrow
GSM1022318	JUNB	N/A	Macrophage	Bone Marrow
GSM1022314	STAT1	N/A	Macrophage	Bone Marrow
GSM1022313	SPI1	N/A	Macrophage	Bone Marrow
GSM1022311	SPI1	N/A	Macrophage	Bone Marrow
GSM1022303	STAT6	N/A	Macrophage	Bone Marrow
GSM1022302	STAT6	N/A	Macrophage	Bone Marrow
GSM1022320	STAT1	N/A	Macrophage	Bone Marrow
GSM1022305	STAT6	N/A	Macrophage	Bone Marrow
GSM1022283	SPI1	N/A	Macrophage	Bone Marrow
GSM1022321	STAT1	N/A	Macrophage	Bone Marrow
GSM1022300	STAT6	N/A	Macrophage	Bone Marrow
GSM1022315	STAT1	N/A	Macrophage	Bone Marrow
GSM1022304	STAT6	N/A	Macrophage	Bone Marrow
GSM1022316	STAT1	N/A	Macrophage	Bone Marrow
GSM1022301	STAT6	N/A	Macrophage	Bone Marrow
GSM1022317	STAT1	N/A	Macrophage	Bone Marrow
GSM1022310	SPI1	N/A	Macrophage	Bone Marrow
GSM1022282	SPI1	N/A	Macrophage	Bone Marrow
GSM1022263	SPI1	N/A	Macrophage	Bone Marrow
GSM1022312	SPI1	N/A	Macrophage	Bone Marrow
GSM1022319	JUNB	N/A	Macrophage	Bone Marrow
GSM999180	FOXP3	N/A	T Lymphocyte	Blood
GSM999187	ETS1	N/A	T Lymphocyte	Blood
GSM999186	ETS1	N/A	T Lymphocyte	Blood
GSM999185	ELF1	N/A	T Lymphocyte	Blood
GSM999184	ELF1	N/A	T Lymphocyte	Blood
GSM999182	FOXP3	N/A	T Lymphocyte	Blood
GSM999189	CBFB	N/A	T Lymphocyte	Blood
GSM999188	CBFB	N/A	T Lymphocyte	Blood
GSM931693	HSF1	N/A	Striatal Cell	N/A
GSM931694	HSF1	N/A	Striatal Cell	N/A
GSM931696	HSF1	N/A	Striatal Cell	N/A
GSM931695	HSF1	N/A	Striatal Cell	N/A
GSM1041373	CBX7	E14	Embryonic Stem Cell	Embryo
GSM1041375	RYBP	E14	Embryonic Stem Cell	Embryo
GSM1041378	GATA2	N/A	Mast Cell	N/A
GSM1041379	GFI1	N/A	Mast Cell	N/A
GSM1041372	RNF2	E14	Embryonic Stem Cell	Embryo
GSM1041374	SUZ12	E14	Embryonic Stem Cell	Embryo
GSM921134	EP300	C2C12	Myoblast	Muscle
GSM921137	EP300	C2C12	Myoblast	Muscle
GSM921136	EP300	C2C12	Myoblast	Muscle
GSM921138	EP300	C2C12	Myoblast	Muscle
GSM921135	EP300	C2C12	Myoblast	Muscle
GSM921139	EP300	C2C12	Myoblast	Muscle
GSM1065517	CTNNB1	V6.5	Embryonic Stem Cell	Embryo
GSM1065519	CTNNB1	V6.5	Embryonic Stem Cell	Embryo
GSM1065518	CTNNB1	V6.5	Embryonic Stem Cell	Embryo
GSM1173872	STAT5A	N/A	T Lymphocyte	Blood
GSM1047957	H2AZ	R1	Embryonic Stem Cell	Embryo
GSM1047939	RARA	CMTi-1	Embryonic Stem Cell	Embryo
GSM1047947	SUZ12	CMTi-1	Embryonic Stem Cell	Embryo
GSM1047937	SUZ12	CMTi-1	Embryonic Stem Cell	Embryo
GSM1047933	POU5F1	CMTi-1	Embryonic Stem Cell	Embryo
GSM1047961	H2AZ	R1	Embryonic Stem Cell	Embryo
GSM1047953	RARA	CMTi-1	Embryonic Stem Cell	Embryo
GSM1047936	RBBP5	CMTi-1	Embryonic Stem Cell	Embryo
GSM1047950	POU5F1	CMTi-1	Embryonic Stem Cell	Embryo
GSM1047940	POU5F1	CMTi-1	Embryonic Stem Cell	Embryo
GSM1047938	POU5F1	CMTi-1	Embryonic Stem Cell	Embryo
GSM1047944	RBBP5	CMTi-1	Embryonic Stem Cell	Embryo
GSM981593	POLR2A	HBG3	Embryonic Stem Cell	Embryo
GSM949567	POLR2A	N/A	B Lymphocyte	Spleen
GSM949573	MYC	N/A	B Lymphocyte	Spleen
GSM949569	POLR2A	N/A	B Lymphocyte	Spleen
GSM949571	MYC	N/A	B Lymphocyte	Spleen
GSM949565	MYC	N/A	B Lymphocyte	Spleen
GSM1092116	MYOG	C2C12	Myoblast	Muscle
GSM1092115	MYOG	C2C12	Myoblast	Muscle
GSM1092114	MYOG	C2C12	Myoblast	Muscle
GSM1092113	MYOD1	C2C12	Myoblast	Muscle
GSM1092105	TBX3	N/A	Epithelium	Heart
GSM1038261	MED1	ZhBTc4	Embryonic Stem Cell	Embryo
GSM1038263	MED1	38B9	Pre-B Lymphocyte	Blood
GSM1038232	POLR2A	N/A	B Lymphocyte	N/A
GSM1038233	POLR2A	N/A	B Lymphocyte	N/A
GSM1038259	MED1	ZhBTc4	Embryonic Stem Cell	Embryo
GSM1117983	YY1	C2C12	Myoblast	Muscle
GSM1117986	EZH2	C2C12	Myoblast	Muscle
GSM1020011	SMC3	N/A	Embryonic Fibroblast	Embryo
GSM1020008	SMC3	N/A	Embryonic Fibroblast	Embryo
GSM1020013	CTCF	N/A	Embryonic Fibroblast	Embryo
GSM1020009	SMC3	N/A	Embryonic Fibroblast	Embryo
GSM1020010	SMC3	N/A	Embryonic Fibroblast	Embryo
GSM1020006	SMC3	N/A	Embryonic Fibroblast	Embryo
GSM1020086	PHF19	E14	Embryonic Stem Cell	Embryo
GSM1020007	SMC3	N/A	Embryonic Fibroblast	Embryo
GSM1020012	CTCF	N/A	Embryonic Fibroblast	Embryo
GSM1229967	GFI1	N/A	Lymphocyte	N/A
GSM1132346	CTCF	N/A	B Lymphocyte	N/A
GSM1132340	CTCF	N/A	B Lymphocyte	N/A
GSM1132358	CTCF	N/A	B Lymphocyte	N/A
GSM1132319	CTCF	N/A	B Lymphocyte	N/A
GSM1132323	CTCF	N/A	B Lymphocyte	N/A
GSM1132329	CTCF	N/A	B Lymphocyte	N/A
GSM1132350	CTCF	N/A	B Lymphocyte	N/A
GSM1132325	CTCF	N/A	B Lymphocyte	N/A
GSM1132318	CTCF	N/A	B Lymphocyte	N/A
GSM1132324	CTCF	N/A	B Lymphocyte	N/A
GSM1132322	CTCF	N/A	B Lymphocyte	N/A
GSM1132355	CTCF	N/A	B Lymphocyte	N/A
GSM1132342	CTCF	N/A	B Lymphocyte	N/A
GSM1132343	CTCF	N/A	B Lymphocyte	N/A
GSM1132963	SMARCA4	N/A	Embryonic Fibroblast	Embryo
GSM1132334	CTCF	N/A	B Lymphocyte	N/A
GSM1132353	MZF1	N/A	B Lymphocyte	N/A
GSM1132349	CTCF	N/A	B Lymphocyte	N/A
GSM1132327	CTCF	N/A	B Lymphocyte	N/A
GSM1132330	CTCF	N/A	B Lymphocyte	N/A
GSM1132336	CTCF	N/A	B Lymphocyte	N/A
GSM1132352	MZF1	N/A	B Lymphocyte	N/A
GSM1132335	CTCF	N/A	B Lymphocyte	N/A
GSM1132365	ERG	N/A	N/A	Blood
GSM1132345	CTCF	N/A	B Lymphocyte	N/A
[truncated: 7,062 more rows]

## Sheet: Table S2
Table S2. Unique motifs (UMs) matching known motifs of TFs in the Hocomoco and JASPAR databases
UM_ID	E-value	TF name	TF family name	TF model	Database
UM100	0.203785	Rxra	RXR-related receptors (NR2)	RXRA_MOUSE.H11MO.0.A	Hocomoco
UM101	0.0683035	Gfi1b	More than 3 adjacent zinc finger factors	GFI1B_MOUSE.H11MO.0.A	Hocomoco
UM101	0.0575559	Runx3	Runt-related factors	MA0684.2	JASPAR
UM101	0.00888272	Bcl11b	Factors with multiple dispersed zinc fingers	MA1989.1	JASPAR
UM101	0.00784713	Cbfb	PEBP2/CBF-related factors	PEBB_MOUSE.H11MO.0.C	Hocomoco
UM101	0.00784713	Cbfb	PEBP2/CBF-related factors	PEBB_HUMAN.H11MO.0.C	Hocomoco
UM101	0.00154775	Runx1	Runt-related factors	RUNX1_MOUSE.H11MO.0.A	Hocomoco
UM101	0.000483615	Runx1	Runt-related factors	RUNX1_HUMAN.H11MO.0.A	Hocomoco
UM101	0.00026493	Runx3	Runt-related factors	RUNX3_HUMAN.H11MO.0.A	Hocomoco
UM101	0.000702299	Runx3	Runt-related factors	RUNX3_MOUSE.H11MO.0.A	Hocomoco
UM101	0.000195599	Runx2	Runt-related factors	RUNX2_HUMAN.H11MO.0.A	Hocomoco
UM101	0.000250372	Runx2	Runt-related factors	RUNX2_MOUSE.H11MO.0.A	Hocomoco
UM101	4.39697e-05	Runx1	Runt-related factors	MA0002.2	JASPAR
UM103	9.79982e-09	Nfyc	Heteromeric CCAAT-binding factors	NFYC_HUMAN.H11MO.0.A	Hocomoco
UM103	4.88796e-08	Nfya	Heteromeric CCAAT-binding factors	NFYA_MOUSE.H11MO.0.A	Hocomoco
UM103	5.80353e-08	Nfya	NFY	MA0060.3	JASPAR
UM103	2.28286e-07	Nfyb	Heteromeric CCAAT-binding factors	NFYB_HUMAN.H11MO.0.A	Hocomoco
UM103	2.28286e-07	Nfyb	Heteromeric CCAAT-binding factors	NFYB_MOUSE.H11MO.0.A	Hocomoco
UM103	1.9552e-08	Nfyc	Heteromeric CCAAT-binding	MA1644.1	JASPAR
UM103	6.66203e-06	Pbx3	TALE-type homeo domain factors	PBX3_MOUSE.H11MO.0.A	Hocomoco
UM103	4.88796e-08	Nfya	Heteromeric CCAAT-binding factors	NFYA_HUMAN.H11MO.0.A	Hocomoco
UM103	0.000233677	Foxi1	Forkhead box (FOX) factors	FOXI1_HUMAN.H11MO.0.B	Hocomoco
UM103	0.000233677	Foxi1	Forkhead box (FOX) factors	FOXI1_MOUSE.H11MO.0.B	Hocomoco
UM103	0.014219	Nfyb	Heteromeric CCAAT-binding	MA0502.2	JASPAR
UM103	3.94823e-07	Nfyc	Heteromeric CCAAT-binding factors	NFYC_MOUSE.H11MO.0.B	Hocomoco
UM104	0.428915	Smarca5	Myb/SANT domain factors	SMCA5_MOUSE.H11MO.0.C	Hocomoco
UM104	0.0429887	Irf3	Interferon-regulatory factors	IRF3_MOUSE.H11MO.0.A	Hocomoco
UM104	0.117676	Smarca5	Myb/SANT domain factors	SMCA5_HUMAN.H11MO.0.C	Hocomoco
UM104	0.240285	Rel	NF-kappaB-related factors	REL_HUMAN.H11MO.0.B	Hocomoco
UM104	0.240285	Rel	NF-kappaB-related factors	REL_MOUSE.H11MO.0.A	Hocomoco
UM104	0.310272	Bcl11a	Factors with multiple dispersed zinc fingers	BC11A_HUMAN.H11MO.0.A	Hocomoco
UM104	0.0429887	Irf3	Interferon-regulatory factors	IRF3_HUMAN.H11MO.0.B	Hocomoco
UM104	0.308254	Znf394	More than 3 adjacent zinc finger factors	ZN394_HUMAN.H11MO.0.C	Hocomoco
UM106	0.142235	Mzf1	More than 3 adjacent zinc fingers	MA0056.2	JASPAR
UM106	0.16725	Klf4	Three-zinc finger Kruppel-related factors	MA0039.4	JASPAR
UM107	0.0207854	Stat5b	STAT factors	STA5B_HUMAN.H11MO.0.A	Hocomoco
UM107	0.0207854	Stat5b	STAT factors	STA5B_MOUSE.H11MO.0.A	Hocomoco
UM107		Stat5a	STAT factors	MA1624.1	JASPAR
UM107	0.437138	Stat5a	STAT factors	MA1624.1	JASPAR
UM107	0.411824	Stat5a	STAT factors	STA5A_HUMAN.H11MO.0.A	Hocomoco
UM109	0.0508847	Clock	PAS domain factors	MA0819.2	JASPAR
UM109	0.000491525	Usf1	bHLH-ZIP	MA0093.3	JASPAR
UM109	0.000437387	Tfe3	bHLH-ZIP factors	TFE3_MOUSE.H11MO.0.A	Hocomoco
UM109	0.000437387	Tfe3	bHLH-ZIP factors	TFE3_HUMAN.H11MO.0.B	Hocomoco
UM109	0.180299	Hey2	Hairy-related factors	MA0649.1	JASPAR
UM109	0.000373572	Arntl	PAS domain factors	MA0603.1	JASPAR
UM109	0.000373572	Mitf	bHLH-ZIP factors	MITF_MOUSE.H11MO.0.A	Hocomoco
UM109	0.000194476	Mitf	bHLH-ZIP factors	MITF_HUMAN.H11MO.0.A	Hocomoco
UM109	0.234491	Max	bHLH-ZIP factors	MAX_MOUSE.H11MO.0.A	Hocomoco
UM109	0.234491	Myc	bHLH-ZIP factors	MYC_HUMAN.H11MO.0.A	Hocomoco
UM109	6.59453e-05	Mitf	bHLH-ZIP	MA0620.3	JASPAR
UM109	0.000580012	Usf1	bHLH-ZIP factors	USF1_HUMAN.H11MO.0.A	Hocomoco
UM109	0.31073	Npas2	PAS domain factors	MA0626.1	JASPAR
UM109	0.36401	Mycn	bHLH-ZIP	MA0104.4	JASPAR
UM109	0.440979	Hes5	Hairy-related factors	MA0821.2	JASPAR
UM109	0.473092	Myc	bHLH-ZIP factors	MYC_MOUSE.H11MO.0.A	Hocomoco
UM109	0.475494	Zeb1	HD-ZF factors	MA0103.3	JASPAR
UM109	0.475494	Atf3	Fos-related factors	ATF3_HUMAN.H11MO.0.A	Hocomoco
UM109	8.16201e-05	Tfeb	bHLH-ZIP	MA0692.1	JASPAR
UM109	0.0488101	Mycn	bHLH-ZIP factors	MYCN_HUMAN.H11MO.0.A	Hocomoco
UM109	0.1561	Mlxip	bHLH-ZIP	MA0622.1	JASPAR
UM109	0.00184702	Usf1	bHLH-ZIP factors	USF1_MOUSE.H11MO.0.A	Hocomoco
UM109	0.0408376	Mxi1	bHLH-ZIP factors	MXI1_MOUSE.H11MO.0.A	Hocomoco
UM109	0.0408376	Mxi1	bHLH-ZIP factors	MXI1_HUMAN.H11MO.0.A	Hocomoco
UM109	0.0218214	Tfe3	bHLH-ZIP	MA0831.3	JASPAR
UM109	0.0218214	Bhlhe41	Hairy-related factors	MA0636.1	JASPAR
UM109	0.0769719	Creb3l2	CREB-related factors	MA0608.1	JASPAR
UM109	0.0156294	Bhlhe40	Hairy-related factors	MA0464.2	JASPAR
UM109	0.0156294	Bhlhe40	Hairy-related factors	BHE40_HUMAN.H11MO.0.A	Hocomoco
UM109	0.0152787	Tfeb	bHLH-ZIP factors	TFEB_MOUSE.H11MO.0.C	Hocomoco
UM109	0.084008	Mnt	bHLH-ZIP	MA0825.1	JASPAR
UM109	0.0989971	Myc	bHLH-ZIP	MA0147.3	JASPAR
UM109	0.0110821	Mlxipl	bHLH-ZIP	MA0664.1	JASPAR
UM109	0.00117171	Arntl	PAS domain factors	BMAL1_HUMAN.H11MO.0.A	Hocomoco
UM109	0.00710713	Usf2	bHLH-ZIP	MA0526.4	JASPAR
UM109	0.00660464	Arntl	PAS domain factors	BMAL1_MOUSE.H11MO.0.A	Hocomoco
UM109	0.00475207	Arnt2	PAS domain factors	MA1464.1	JASPAR
UM109	0.00455558	Tfec	bHLH-ZIP	MA0871.2	JASPAR
UM109	0.112461	Mlx	bHLH-ZIP	MA0663.1	JASPAR
UM109	0.00451136	Bhlhe40	Hairy-related factors	BHE40_MOUSE.H11MO.0.A	Hocomoco
UM109	0.00299669	Clock	PAS domain factors	CLOCK_MOUSE.H11MO.0.C	Hocomoco
UM109	0.136256	Arnt	PAS domain factors	MA0004.1	JASPAR
UM109	0.00299669	Clock	PAS domain factors	CLOCK_HUMAN.H11MO.0.C	Hocomoco
UM109	0.00244166	Usf2	bHLH-ZIP factors	USF2_MOUSE.H11MO.0.A	Hocomoco
UM109	0.149587	Hey1	Hairy-related factors	MA0823.1	JASPAR
UM109	0.00244166	Usf2	bHLH-ZIP factors	USF2_HUMAN.H11MO.0.A	Hocomoco
UM109	0.102115	Max	bHLH-ZIP	MA0058.3	JASPAR
UM109	0.0152787	Tfeb	bHLH-ZIP factors	TFEB_HUMAN.H11MO.0.C	Hocomoco
UM109	0.164283	Max	bHLH-ZIP factors	MAX_HUMAN.H11MO.0.A	Hocomoco
UM11	0.234998	Fli1	Ets-related factors	FLI1_HUMAN.H11MO.0.A	Hocomoco
UM110	0.311949	Zkscan1	More than 3 adjacent zinc fingers	MA1585.1	JASPAR
UM111	0.387155	Elf5	Ets-related factors	ELF5_MOUSE.H11MO.0.A	Hocomoco
UM111	0.440911	Ehf	Ets-related factors	MA0598.3	JASPAR
UM111	0.352042	Spib	Ets-related factors	SPIB_MOUSE.H11MO.0.A	Hocomoco
UM111	0.323371	Etv6	Ets-related factors	MA0645.1	JASPAR
UM111	0.287027	Elf3	Ets-related factors	MA0640.2	JASPAR
UM111	0.275366	Elf2	Ets-related factors	ELF2_MOUSE.H11MO.0.C	Hocomoco
UM111	0.254082	Etv4	Ets-related factors	ETV4_MOUSE.H11MO.0.B	Hocomoco
UM111	0.218366	Prdm1	More than 3 adjacent zinc fingers	MA0508.3	JASPAR
UM111	0.0947522	Spi1	Ets-related factors	MA0080.6	JASPAR
UM111	0.0247307	Etv4	Ets-related factors	ETV4_HUMAN.H11MO.0.B	Hocomoco
UM111	0.173421	Etv6	Ets-related factors	ETV6_MOUSE.H11MO.0.C	Hocomoco
UM111	0.425445	Spib	Ets-related factors	SPIB_HUMAN.H11MO.0.A	Hocomoco
UM111	0.028717	Etv5	Ets-related factors	ETV5_HUMAN.H11MO.0.C	Hocomoco
UM111	0.144837	Spic	Ets-related factors	MA0687.1	JASPAR
UM111	0.159798	Bcl11a	Factors with multiple dispersed zinc fingers	BC11A_HUMAN.H11MO.0.A	Hocomoco
UM111	0.0972269	Elf5	Ets-related factors	MA0136.3	JASPAR
UM111	0.0841279	Spib	Ets-related factors	MA0081.2	JASPAR
UM111	0.11712	Spi1	Ets-related factors	SPI1_HUMAN.H11MO.0.A	Hocomoco
UM111	0.0473854	Elf5	Ets-related factors	ELF5_HUMAN.H11MO.0.A	Hocomoco
UM111	0.0818175	Spi1	Ets-related factors	SPI1_MOUSE.H11MO.0.A	Hocomoco
UM111	0.0801386	Erg	Ets-related factors	ERG_HUMAN.H11MO.0.A	Hocomoco
UM111	0.13019	Fli1	Ets-related factors	FLI1_HUMAN.H11MO.0.A	Hocomoco
UM112	0.104139	Sox17	SOX-related factors	MA0078.2	JASPAR
UM112	0.102286	Sox10	SOX-related factors	SOX10_MOUSE.H11MO.0.B	Hocomoco
UM112	0.102286	Sox10	SOX-related factors	SOX10_HUMAN.H11MO.0.B	Hocomoco
UM112	0.00481256	Sox13	SOX-related factors	MA1120.1	JASPAR
UM112	0.26058	Dmrt1	DMRT	DMRT1_MOUSE.H11MO.0.C	Hocomoco
UM112	0.00421513	Sox3	SOX-related factors	MA0514.2	JASPAR
UM112	0.00158464	Sox2	SOX-related factors	MA0143.4	JASPAR
UM112	0.0532419	Dmrtb1	DMRT	DMRTB_MOUSE.H11MO.0.C	Hocomoco
UM112	0.451992	Sox9	SOX-related factors	SOX9_HUMAN.H11MO.0.B	Hocomoco
UM112	0.356345	Sox17	SOX-related factors	SOX17_HUMAN.H11MO.0.C	Hocomoco
UM112	0.451992	Sox9	SOX-related factors	SOX9_MOUSE.H11MO.0.A	Hocomoco
UM115	0.155898	Mecom	Factors with multiple dispersed zinc fingers	EVI1_MOUSE.H11MO.0.B	Hocomoco
UM115	0.447614	Gata6	GATA-type zinc fingers	GATA6_HUMAN.H11MO.0.A	Hocomoco
UM115	0.38543	Tal1	Tal-related factors	TAL1_MOUSE.H11MO.0.A	Hocomoco
UM115	0.38214	Gata4	GATA-type zinc fingers	GATA4_MOUSE.H11MO.0.A	Hocomoco
UM115	0.38214	Gata4	GATA-type zinc fingers	GATA4_HUMAN.H11MO.0.A	Hocomoco
UM115	0.290559	Gata1	GATA-type zinc fingers	GATA1_MOUSE.H11MO.0.A	Hocomoco
UM115	0.205805	Gata4	C4-GATA-related factors	MA0482.2	JASPAR
UM115	0.155898	Mecom	Factors with multiple dispersed zinc fingers	EVI1_HUMAN.H11MO.0.B	Hocomoco
UM115	0.0292989	Gata3	GATA-type zinc fingers	GATA3_MOUSE.H11MO.0.A	Hocomoco
UM115	0.0367324	Gata6	C4-GATA-related factors	MA1104.2	JASPAR
UM115	0.011737	Gata2	GATA-type zinc fingers	GATA2_MOUSE.H11MO.0.A	Hocomoco
UM115	0.00878226	Trps1	C4-GATA-related factors	MA1970.1	JASPAR
UM115	0.00348906	Gata3	C4-GATA-related factors	MA0037.4	JASPAR
UM115	0.00213885	Gata3	GATA-type zinc fingers	GATA3_HUMAN.H11MO.0.A	Hocomoco
UM115	0.0627502	Gata2	C4-GATA-related factors	MA0036.3	JASPAR
UM116	0.433071	Msantd3	Myb/SANT domain factors	MA1523.1	JASPAR
UM117	0.315667	Zkscan3	More than 3 adjacent zinc fingers	MA1973.1	JASPAR
UM117	0.156825	Zfx	More than 3 adjacent zinc fingers	MA0146.2	JASPAR
UM12	0.0764552	Prdm16	Factors with multiple dispersed zinc fingers	PRD16_MOUSE.H11MO.0.B	Hocomoco
UM121	0.107669	Nfe2	Jun-related factors	NFE2_HUMAN.H11MO.0.A	Hocomoco
UM121	0.0210897	Batf	B-ATF-related factors	BATF_MOUSE.H11MO.0.A	Hocomoco
UM121	0.425465	Bnc2	Factors with multiple dispersed zinc fingers	MA1928.1	JASPAR
UM121	0.167269	Nfe2l2	Jun-related factors	MA0150.2	JASPAR
UM121		Fos	Fos-related factors	MA1951.1	JASPAR
UM121	0.0967492	Fosl1	Fos-related factors	MA0477.2	JASPAR
UM121		Fosl1	Fos-related factors	MA0477.2	JASPAR
UM121		Fos	Fos-related factors	MA0476.1	JASPAR
UM121	0.0141646	Batf	B-ATF-related factors	BATF_HUMAN.H11MO.0.A	Hocomoco
UM121	0.298092	Batf	B-ATF-related factors	MA1634.1	JASPAR
UM121		Batf	B-ATF-related factors	MA1634.1	JASPAR
UM121	0.35996	Atf3	Fos-related factors	MA1988.1	JASPAR
UM121	0.387574	Jun	Jun-related factors	MA0489.2	JASPAR
UM124	0.398769	Erg	Ets-related factors	MA0474.3	JASPAR
UM124	0.205761	Etv4	Ets-related factors	ETV4_MOUSE.H11MO.0.B	Hocomoco
UM124	0.330305	Gabpa	Ets-related factors	MA0062.3	JASPAR
UM124	0.289439	Ikzf3	Three-zinc finger Kruppel-related factors	MA1992.1	JASPAR
UM124	0.36306	Etv5	Ets-related factors	ETV5_HUMAN.H11MO.0.C	Hocomoco
UM124	0.0533156	Etv4	Ets-related factors	ETV4_HUMAN.H11MO.0.B	Hocomoco
UM124	0.226843	Etv6	Ets-related factors	ETV6_MOUSE.H11MO.0.C	Hocomoco
UM124	0.437671	Etv1	Ets-related factors	MA0761.2	JASPAR
UM124	0.437671	Elf1	Ets-related factors	MA0473.3	JASPAR
UM125	0.231536	Ebf1	Early B-Cell Factor-related factors	MA0154.4	JASPAR
UM125	0.0260817	Prdm16	Factors with multiple dispersed zinc fingers	PRD16_MOUSE.H11MO.0.B	Hocomoco
UM125	0.384572	Tfap2c	AP-2	MA0524.2	JASPAR
UM125	0.00355391	Ebf3	Early B-Cell Factor-related factors	MA1637.1	JASPAR
UM125	0.100397	Ebf1	Early B-Cell Factor-related factors	COE1_HUMAN.H11MO.0.A	Hocomoco
UM125	0.384572	Tfap2c	AP-2	MA0815.1	JASPAR
UM125	0.0119928	Ebf2	Early B-Cell Factor-related factors	MA1604.1	JASPAR
UM125	0.181914	Ebf1	Early B-Cell Factor-related factors	COE1_MOUSE.H11MO.0.A	Hocomoco
UM125	0.384572	Tfap2c	AP-2	MA0814.2	JASPAR
UM129	0.00612656	Ctcfl	More than 3 adjacent zinc finger factors	CTCFL_MOUSE.H11MO.0.A	Hocomoco
UM129	0.000296066	Ctcf	More than 3 adjacent zinc fingers	MA0139.1	JASPAR
UM129	0.382687	Zic3	More than 3 adjacent zinc fingers	MA0697.2	JASPAR
UM129	0.000662291	Ctcf	More than 3 adjacent zinc finger factors	CTCF_MOUSE.H11MO.0.A	Hocomoco
UM129	0.000296066	Ctcf	More than 3 adjacent zinc fingers	MA1930.1	JASPAR
UM129	0.000602877	Ctcf	More than 3 adjacent zinc finger factors	CTCF_HUMAN.H11MO.0.A	Hocomoco
UM129	0.000296066	Ctcf	More than 3 adjacent zinc fingers	MA1929.1	JASPAR
UM129	0.00362661	Ctcfl	More than 3 adjacent zinc finger factors	CTCFL_HUMAN.H11MO.0.A	Hocomoco
UM130	0.00150057	Prdm5	More than 3 adjacent zinc fingers	MA1999.1	JASPAR
UM132	0.0387504	Znf530	More than 3 adjacent zinc fingers	MA1981.1	JASPAR
UM133	0.421018	Zfx	More than 3 adjacent zinc fingers	MA0146.2	JASPAR
UM135	0.0537549	Myf5	MyoD/ASC-related factors	MA1641.1	JASPAR
UM135	0.0528168	Tcf4	E2A-related factors	ITF2_HUMAN.H11MO.0.C	Hocomoco
UM135	0.0375143	Myf6	MyoD / ASC-related factors	MYF6_MOUSE.H11MO.0.C	Hocomoco
UM135	0.00143463	Myod1	MyoD / ASC-related factors	MYOD1_HUMAN.H11MO.0.A	Hocomoco
UM135	0.0653236	Neurod2	Tal-related factors	MA1993.1	JASPAR
UM135	0.0653236	Neurod2	Tal-related factors	MA0668.2	JASPAR
UM135	0.0665253	Bhlha15	Tal-related factors	MA1472.2	JASPAR
UM135	0.0706342	Ascl2	MyoD / ASC-related factors	ASCL2_MOUSE.H11MO.0.C	Hocomoco
UM135	0.0706342	Atoh1	Tal-related factors	ATOH1_HUMAN.H11MO.0.B	Hocomoco
UM135	0.0706342	Atoh1	Tal-related factors	ATOH1_MOUSE.H11MO.0.B	Hocomoco
UM135	0.05983	Ptf1a	Tal-related factors	MA1620.1	JASPAR
UM135	0.05983	Ptf1a	Tal-related factors	MA1619.1	JASPAR
UM135	0.0219585	Tcf12	E2A	MA0521.2	JASPAR
UM135	0.0346649	Neurog2	Tal-related factors	NGN2_MOUSE.H11MO.0.C	Hocomoco
UM135	0.00033353	Ptf1a	Tal-related factors	PTF1A_HUMAN.H11MO.0.B	Hocomoco
UM135	0.00528468	Bhlha15	Tal-related factors	BHA15_HUMAN.H11MO.0.B	Hocomoco
UM135	0.00528468	Bhlha15	Tal-related factors	BHA15_MOUSE.H11MO.0.A	Hocomoco
UM135	0.00532184	Myod1	MyoD / ASC-related factors	MYOD1_MOUSE.H11MO.0.A	Hocomoco
UM135	3.79964e-05	Myog	MyoD / ASC-related factors	MYOG_MOUSE.H11MO.0.A	Hocomoco
UM135	3.79964e-05	Myog	MyoD / ASC-related factors	MYOG_HUMAN.H11MO.0.B	Hocomoco
UM135	0.00996775	Ascl1	MyoD / ASC-related factors	ASCL1_MOUSE.H11MO.0.A	Hocomoco
UM135	0.0120689	Myog	MyoD/ASC-related factors	MA0500.2	JASPAR
UM135	0.0164259	Ascl1	MyoD / ASC-related factors	ASCL1_HUMAN.H11MO.0.A	Hocomoco
UM135	0.0172742	Myod1	MyoD/ASC-related factors	MA0499.2	JASPAR
UM135	0.0192715	Ascl1	MyoD/ASC-related factors	MA1631.1	JASPAR
UM135	0.0192715	Ascl1	MyoD/ASC-related factors	MA1100.2	JASPAR
UM135	0.0219131	Tcf4	E2A	MA0830.2	JASPAR
UM135	0.00033353	Ptf1a	Tal-related factors	PTF1A_MOUSE.H11MO.0.A	Hocomoco
UM135	0.0272398	Ascl2	MyoD/ASC-related factors	MA0816.1	JASPAR
UM135	0.0375143	Myf6	MyoD / ASC-related factors	MYF6_HUMAN.H11MO.0.C	Hocomoco
UM135	0.0725428	Olig2	Tal-related factors	MA1997.1	JASPAR
UM135	0.098807	Bhlhe22	Tal-related factors	MA0818.2	JASPAR
UM135	0.0802696	Rbpjl	CSL-related factors	MA1621.1	JASPAR
UM135	0.47674	Zeb1	HD-ZF factors	MA0103.3	JASPAR
UM135	0.0738977	Myb	Myb/SANT domain factors	MYB_HUMAN.H11MO.0.A	Hocomoco
UM135	0.322242	Nhlh1	Tal-related factors	HEN1_MOUSE.H11MO.0.C	Hocomoco
UM135	0.322242	Nhlh1	Tal-related factors	HEN1_HUMAN.H11MO.0.C	Hocomoco
UM135	0.31693	Tcf12	E2A-related factors	HTF4_MOUSE.H11MO.0.A	Hocomoco
UM135	0.262797	Tfap4	bHLH-ZIP factors	TFAP4_HUMAN.H11MO.0.A	Hocomoco
UM135	0.228133	Tcf3	E2A-related factors	TFE2_MOUSE.H11MO.0.A	Hocomoco
UM135	0.228133	Tcf3	E2A-related factors	TFE2_HUMAN.H11MO.0.A	Hocomoco
UM135	0.267449	Myb	Myb/SANT domain factors	MYB_MOUSE.H11MO.0.A	Hocomoco
UM135	0.221425	Olig2	Tal-related factors	OLIG2_HUMAN.H11MO.0.B	Hocomoco
UM135	0.218641	Neurod2	Tal-related factors	NDF2_HUMAN.H11MO.0.B	Hocomoco
UM135	0.133547	Nhlh1	Tal-related factors	MA0048.2	JASPAR
UM135	0.098807	Bhlhe22	Tal-related factors	MA1635.1	JASPAR
UM135	0.0892162	Twist2	Tal-related factors	MA0633.2	JASPAR
UM135	0.0804852	Tcf12	E2A-related factors	HTF4_HUMAN.H11MO.0.A	Hocomoco
UM135	0.221425	Olig2	Tal-related factors	OLIG2_MOUSE.H11MO.0.A	Hocomoco
UM136	0.255672	Znf431	More than 3 adjacent zinc finger factors	ZN431_MOUSE.H11MO.0.C	Hocomoco
UM137	0.190697	Nrf1	Jun-related factors	MA0506.2	JASPAR
UM138	0.00780857	Foxi1	Forkhead box (FOX) factors	FOXI1_MOUSE.H11MO.0.B	Hocomoco
UM138	1.66521e-06	Nfyb	Heteromeric CCAAT-binding factors	NFYB_MOUSE.H11MO.0.A	Hocomoco
UM138	1.66521e-06	Nfyb	Heteromeric CCAAT-binding factors	NFYB_HUMAN.H11MO.0.A	Hocomoco
UM138	0.0143045	Nfya	NFY	MA0060.3	JASPAR
UM138	2.38864e-09	Nfya	Heteromeric CCAAT-binding factors	NFYA_MOUSE.H11MO.0.A	Hocomoco
UM138	0.00780857	Foxi1	Forkhead box (FOX) factors	FOXI1_HUMAN.H11MO.0.B	Hocomoco
UM138	2.38864e-09	Nfya	Heteromeric CCAAT-binding factors	NFYA_HUMAN.H11MO.0.A	Hocomoco
UM138	2.38864e-09	Nfyc	Heteromeric CCAAT-binding factors	NFYC_MOUSE.H11MO.0.B	Hocomoco
UM138	3.15402e-07	Nfyc	Heteromeric CCAAT-binding factors	NFYC_HUMAN.H11MO.0.A	Hocomoco
UM138	0.0406671	Nfyc	Heteromeric CCAAT-binding	MA1644.1	JASPAR
UM138	0.00274453	Pbx3	TALE-type homeo domain factors	PBX3_MOUSE.H11MO.0.A	Hocomoco
UM138	0.000879827	Nfyb	Heteromeric CCAAT-binding	MA0502.2	JASPAR
UM139	0.0264822	Znf143	More than 3 adjacent zinc finger factors	ZN143_MOUSE.H11MO.0.A	Hocomoco
UM139	0.414801	Znf76	More than 3 adjacent zinc finger factors	ZNF76_HUMAN.H11MO.0.C	Hocomoco
UM139	0.0203719	Thap11	THAP-related factors	THA11_MOUSE.H11MO.0.B	Hocomoco
UM139	0.018646	Thap11	THAP-related factors	THA11_HUMAN.H11MO.0.B	Hocomoco
UM139	0.0372965	Znf143	More than 3 adjacent zinc finger factors	ZN143_HUMAN.H11MO.0.A	Hocomoco
UM139	0.000380014	Thap11	THAP-related factors	MA1573.2	JASPAR
UM14	0.0845354	Ctcfl	More than 3 adjacent zinc fingers	MA1102.2	JASPAR
UM141	0.386972	Spib	Ets-related factors	SPIB_MOUSE.H11MO.0.A	Hocomoco
UM145	1.01973e-05	Znf143	More than 3 adjacent zinc finger factors	ZN143_HUMAN.H11MO.0.A	Hocomoco
UM145	4.37896e-06	Thap11	THAP-related factors	MA1573.2	JASPAR
UM145	0.001764	Znf76	More than 3 adjacent zinc finger factors	ZNF76_HUMAN.H11MO.0.C	Hocomoco
UM145	3.61885e-05	Thap11	THAP-related factors	THA11_HUMAN.H11MO.0.B	Hocomoco
UM145	3.61885e-05	Thap11	THAP-related factors	THA11_MOUSE.H11MO.0.B	Hocomoco
UM145	2.58462e-05	Znf143	More than 3 adjacent zinc finger factors	ZN143_MOUSE.H11MO.0.A	Hocomoco
UM146	0.037808	Tbx1	TBX1-related factors	MA0805.1	JASPAR
UM146	0.348902	Tbx6	TBX6-related factors	MA1567.2	JASPAR
UM146	0.442692	Eomes	TBrain-related factors	MA0800.1	JASPAR
UM146	0.367774	Srebf1	bHLH-ZIP	MA0595.1	JASPAR
UM146	0.172096	Srebf2	bHLH-ZIP	MA0828.2	JASPAR
UM146	0.367774	Srebf1	bHLH-ZIP	MA0829.2	JASPAR
UM146	0.172096	Srebf2	bHLH-ZIP	MA0596.1	JASPAR
UM146	0.239505	Tbx21	TBrain-related factors	MA0690.2	JASPAR
UM146	0.286604	Tbr1	TBrain-related factors	MA0802.1	JASPAR
UM146	0.096234	Mga	TBX6-related factors	MA0801.1	JASPAR
UM146	0.0295043	Tbx15	TBX1-related factors	MA0803.1	JASPAR
UM147	0.0590441	Prdm1	More than 3 adjacent zinc finger factors	PRDM1_HUMAN.H11MO.0.A	Hocomoco
UM147	0.000117517	Irf1	Interferon-regulatory factors	IRF1_HUMAN.H11MO.0.A	Hocomoco
UM147	0.000449137	Irf1	Interferon-regulatory factors	IRF1_MOUSE.H11MO.0.A	Hocomoco
UM147	0.316951	Irf4	Interferon-regulatory factors	IRF4_MOUSE.H11MO.0.A	Hocomoco
UM147	0.280128	Irf3	Interferon-regulatory factors	MA1418.1	JASPAR
UM147	0.00125763	Stat1	STAT factors	STAT1_MOUSE.H11MO.0.A	Hocomoco
UM147	0.043755	Irf8	Interferon-regulatory factors	IRF8_MOUSE.H11MO.0.A	Hocomoco
UM147	0.0167127	Irf3	Interferon-regulatory factors	IRF3_HUMAN.H11MO.0.B	Hocomoco
UM147	0.164908	Prdm6	More than 3 adjacent zinc finger factors	PRDM6_HUMAN.H11MO.0.C	Hocomoco
UM147	0.0974666	Irf4	Interferon-regulatory factors	IRF4_HUMAN.H11MO.0.A	Hocomoco
UM147	0.00148134	Irf2	Interferon-regulatory factors	IRF2_MOUSE.H11MO.0.B	Hocomoco
UM147	0.0029346	Stat2	STAT factors	STAT2_HUMAN.H11MO.0.A	Hocomoco
UM147	0.00148134	Irf2	Interferon-regulatory factors	IRF2_HUMAN.H11MO.0.A	Hocomoco
UM147	0.0167127	Irf3	Interferon-regulatory factors	IRF3_MOUSE.H11MO.0.A	Hocomoco
UM147	0.0049296	Irf1	Interferon-regulatory factors	MA0050.3	JASPAR
UM147	0.0789589	Irf2	Interferon-regulatory factors	MA0051.1	JASPAR
UM147	0.0590441	Prdm1	More than 3 adjacent zinc finger factors	PRDM1_MOUSE.H11MO.0.A	Hocomoco
UM147		Stat1	STAT factors	MA0137.3	JASPAR
UM147	0.00643571	Batf3	B-ATF-related factors	BATF3_HUMAN.H11MO.0.B	Hocomoco
UM147	0.00643571	Batf3	B-ATF-related factors	BATF3_MOUSE.H11MO.0.A	Hocomoco
UM147	0.00761796	Stat2	STAT factors	MA1623.1	JASPAR
UM147	0.0427599	Irf7	Interferon-regulatory factors	MA0772.1	JASPAR
UM147	0.043755	Irf8	Interferon-regulatory factors	IRF8_HUMAN.H11MO.0.B	Hocomoco
UM147	0.0029346	Stat2	STAT factors	STAT2_MOUSE.H11MO.0.A	Hocomoco
UM15	0.460851	Znf281	More than 3 adjacent zinc finger factors	ZN281_MOUSE.H11MO.0.A	Hocomoco
UM15	0.476107	Egr1	Three-zinc finger Krüppel-related factors	EGR1_MOUSE.H11MO.0.A	Hocomoco
UM15	0.00408751	Sall4	Factors with multiple dispersed zinc fingers	SALL4_HUMAN.H11MO.0.B	Hocomoco
UM15	0.00408751	Sall4	Factors with multiple dispersed zinc fingers	SALL4_MOUSE.H11MO.0.A	Hocomoco
UM15	0.453157	Klf3	Three-zinc finger Krüppel-related factors	KLF3_MOUSE.H11MO.0.A	Hocomoco
UM15	0.097825	Zic1	More than 3 adjacent zinc finger factors	ZIC1_HUMAN.H11MO.0.B	Hocomoco
UM15	0.00994024	Znf263	More than 3 adjacent zinc fingers	MA0528.2	JASPAR
UM15	0.097825	Zic1	More than 3 adjacent zinc finger factors	ZIC1_MOUSE.H11MO.0.B	Hocomoco
UM15	0.0795791	Maz	Factors with multiple dispersed zinc fingers	MAZ_HUMAN.H11MO.0.A	Hocomoco
UM15	0.107954	Sp1	Three-zinc finger Kruppel-related factors	MA0079.5	JASPAR
UM15	0.0724379	Sp4	Three-zinc finger Kruppel-related factors	MA0685.2	JASPAR
UM15	0.138841	Sp1	Three-zinc finger Krüppel-related factors	SP1_MOUSE.H11MO.0.A	Hocomoco
UM15	0.183328	Znf281	More than 3 adjacent zinc finger factors	ZN281_HUMAN.H11MO.0.A	Hocomoco
UM15	0.0695319	Zbtb17	Factors with multiple dispersed zinc fingers	ZBT17_MOUSE.H11MO.0.A	Hocomoco
UM15	0.0524137	Sp5	Three-zinc finger Krüppel-related factors	SP5_MOUSE.H11MO.0.C	Hocomoco
UM15	0.208738	Gli1	More than 3 adjacent zinc finger factors	GLI1_MOUSE.H11MO.0.C	Hocomoco
UM15	0.0521159	Wt1	More than 3 adjacent zinc fingers	MA1627.1	JASPAR
UM15	0.230746	Egr2	Three-zinc finger Krüppel-related factors	EGR2_MOUSE.H11MO.0.A	Hocomoco
UM15	0.0391483	Wt1	More than 3 adjacent zinc finger factors	WT1_MOUSE.H11MO.0.B	Hocomoco
UM15	0.256506	Gli2	More than 3 adjacent zinc fingers	MA0734.3	JASPAR
UM15	0.25728	Egr1	Three-zinc finger Krüppel-related factors	EGR1_HUMAN.H11MO.0.A	Hocomoco
UM15	0.0391483	Wt1	More than 3 adjacent zinc finger factors	WT1_HUMAN.H11MO.0.C	Hocomoco
UM15	0.280422	Prdm9	Factors with multiple dispersed zinc fingers	MA1723.1	JASPAR
UM15	0.352038	Klf5	Three-zinc finger Krüppel-related factors	KLF5_MOUSE.H11MO.0.A	Hocomoco
UM15	0.0387025	Znf148	More than 3 adjacent zinc fingers	MA1653.1	JASPAR
UM15	0.364656	Gli1	More than 3 adjacent zinc fingers	MA1990.1	JASPAR
UM15	0.0193437	Sp3	Three-zinc finger Krüppel-related factors	SP3_MOUSE.H11MO.0.B	Hocomoco
UM15	0.377082	Klf6	Three-zinc finger Krüppel-related factors	KLF6_HUMAN.H11MO.0.A	Hocomoco
UM15	0.0193437	Sp3	Three-zinc finger Krüppel-related factors	SP3_HUMAN.H11MO.0.B	Hocomoco
UM15	0.377082	Klf6	Three-zinc finger Krüppel-related factors	KLF6_MOUSE.H11MO.0.B	Hocomoco
UM15	0.396071	Sp2	Three-zinc finger Kruppel-related factors	MA0516.3	JASPAR
UM15	0.396283	Sp1	Three-zinc finger Krüppel-related factors	SP1_HUMAN.H11MO.0.A	Hocomoco
UM15	0.453157	Klf3	Three-zinc finger Krüppel-related factors	KLF3_HUMAN.H11MO.0.B	Hocomoco
UM15	0.0178743	Patz1	Factors with multiple dispersed zinc fingers	MA1961.1	JASPAR
UM15	0.0795791	Maz	Factors with multiple dispersed zinc fingers	MAZ_MOUSE.H11MO.0.A	Hocomoco
UM15	0.00677518	Sp5	Three-zinc finger Kruppel-related factors	MA1965.1	JASPAR
UM15	0.0631781	Egr2	Three-zinc finger Krüppel-related factors	EGR2_HUMAN.H11MO.0.A	Hocomoco
UM15	0.14334	Klf4	Three-zinc finger Kruppel-related factors	MA0039.4	JASPAR
UM151	0.000304126	Rest	Factors with multiple dispersed zinc fingers	REST_MOUSE.H11MO.0.A	Hocomoco
UM151	0.000361442	Rest	Factors with multiple dispersed zinc fingers	REST_HUMAN.H11MO.0.A	Hocomoco
UM151	6.32582e-05	Rest	Factors with multiple dispersed zinc fingers	MA0138.2	JASPAR
UM152	2.28598e-05	Rest	Factors with multiple dispersed zinc fingers	REST_HUMAN.H11MO.0.A	Hocomoco
UM152	1.46323e-05	Rest	Factors with multiple dispersed zinc fingers	MA0138.2	JASPAR
UM152	1.91262e-05	Rest	Factors with multiple dispersed zinc fingers	REST_MOUSE.H11MO.0.A	Hocomoco
UM155	0.100593	Zfx	More than 3 adjacent zinc finger factors	ZFX_MOUSE.H11MO.0.B	Hocomoco
UM155	0.124485	Znf454	More than 3 adjacent zinc fingers	MA1712.1	JASPAR
UM155	0.149436	Zfx	More than 3 adjacent zinc fingers	MA0146.2	JASPAR
UM155	0.423454	Zfx	More than 3 adjacent zinc finger factors	ZFX_HUMAN.H11MO.0.A	Hocomoco
UM157	0.206433	Sox17	SOX-related factors	MA0078.2	JASPAR
UM157	0.192889	Sox13	SOX-related factors	MA1120.1	JASPAR
UM157	0.118277	Sox5	SOX-related factors	MA0087.2	JASPAR
UM157	0.147315	Cux2	HD-CUT factors	CUX2_MOUSE.H11MO.0.C	Hocomoco
UM157	0.204358	Sox5	SOX-related factors	SOX5_HUMAN.H11MO.0.C	Hocomoco
UM157	0.204358	Sox5	SOX-related factors	SOX5_MOUSE.H11MO.0.C	Hocomoco
UM157	0.161264	Sox2	SOX-related factors	MA0143.4	JASPAR
UM157	0.338322	Sox9	SOX-related factors	MA0077.1	JASPAR
UM157	0.251181	Sox3	SOX-related factors	MA0514.2	JASPAR
UM159	0.0829979	Ctcf	More than 3 adjacent zinc finger factors	CTCF_MOUSE.H11MO.0.A	Hocomoco
UM159	0.0356275	Ctcf	More than 3 adjacent zinc finger factors	CTCF_HUMAN.H11MO.0.A	Hocomoco
UM159	0.00858192	Ctcf	More than 3 adjacent zinc fingers	MA0139.1	JASPAR
UM159	0.00858192	Ctcf	More than 3 adjacent zinc fingers	MA1930.1	JASPAR
UM159	0.00858192	Ctcf	More than 3 adjacent zinc fingers	MA1929.1	JASPAR
UM16	0.489084	Zfp82	More than 3 adjacent zinc finger factors	ZFP82_HUMAN.H11MO.0.C	Hocomoco
UM16	0.494319	Prdm6	More than 3 adjacent zinc finger factors	PRDM6_HUMAN.H11MO.0.C	Hocomoco
UM160	0.00158416	Rest	Factors with multiple dispersed zinc fingers	MA0138.2	JASPAR
UM160	0.444976	Zbtb26	More than 3 adjacent zinc fingers	MA1579.1	JASPAR
UM160	0.418351	Maf	Maf-related factors	MAF_HUMAN.H11MO.0.A	Hocomoco
UM160	0.320233	Maf	Maf-related factors	MAF_MOUSE.H11MO.0.A	Hocomoco
UM160	0.14574	Mafb	Maf-related factors	MAFB_MOUSE.H11MO.0.B	Hocomoco
UM160	0.00495699	Rest	Factors with multiple dispersed zinc fingers	REST_MOUSE.H11MO.0.A	Hocomoco
UM160	0.14574	Mafb	Maf-related factors	MAFB_HUMAN.H11MO.0.B	Hocomoco
UM160	0.00118285	Rest	Factors with multiple dispersed zinc fingers	REST_HUMAN.H11MO.0.A	Hocomoco
UM161	0.436073	Runx1	Runt-related factors	MA0002.2	JASPAR
UM161	0.135453	Runx3	Runt-related factors	RUNX3_HUMAN.H11MO.0.A	Hocomoco
UM161	0.0287236	Znf143	More than 3 adjacent zinc finger factors	ZN143_HUMAN.H11MO.0.A	Hocomoco
UM161	0.0880187	Znf143	More than 3 adjacent zinc finger factors	ZN143_MOUSE.H11MO.0.A	Hocomoco
UM161	0.010505	Thap11	THAP-related factors	THA11_MOUSE.H11MO.0.B	Hocomoco
UM161	0.0118036	Thap11	THAP-related factors	THA11_HUMAN.H11MO.0.B	Hocomoco
UM161	0.191831	Runx1	Runt-related factors	RUNX1_HUMAN.H11MO.0.A	Hocomoco
UM161	0.0891405	Thap11	THAP-related factors	MA1573.2	JASPAR
UM161	0.440485	Runx1	Runt-related factors	RUNX1_MOUSE.H11MO.0.A	Hocomoco
UM161	0.0459037	Bcl11b	Factors with multiple dispersed zinc fingers	MA1989.1	JASPAR
UM163	1.04088e-05	Rest	Factors with multiple dispersed zinc fingers	REST_MOUSE.H11MO.0.A	Hocomoco
UM163	5.41528e-05	Rest	Factors with multiple dispersed zinc fingers	MA0138.2	JASPAR
UM163	1.04088e-05	Rest	Factors with multiple dispersed zinc fingers	REST_HUMAN.H11MO.0.A	Hocomoco
UM163	0.383413	Esrra	Steroid hormone receptors (NR3)	ERR1_HUMAN.H11MO.0.A	Hocomoco
UM164	0.045723	Zfp335	Factors with multiple dispersed zinc fingers	MA2002.1	JASPAR
UM164	0.405208	Smad2	SMAD factors	SMAD2_MOUSE.H11MO.0.A	Hocomoco
UM164	0.448909	Znf322	More than 3 adjacent zinc finger factors	ZN322_HUMAN.H11MO.0.B	Hocomoco
UM165	0.112177	Tfap2c	AP-2	MA0814.2	JASPAR
UM165	0.112177	Tfap2c	AP-2	MA0815.1	JASPAR
UM165	0.112177	Tfap2c	AP-2	MA0524.2	JASPAR
UM165	0.0821745	Tfap2a	AP-2	MA0872.1	JASPAR
UM165	0.0821745	Tfap2a	AP-2	MA0810.1	JASPAR
UM165	0.205973	Prdm16	Factors with multiple dispersed zinc fingers	PRD16_MOUSE.H11MO.0.B	Hocomoco
UM165	0.0821745	Tfap2a	AP-2	MA0003.4	JASPAR
UM165	0.137425	Tfap2b	AP-2	MA0811.1	JASPAR
UM165	0.137425	Tfap2b	AP-2	MA0812.1	JASPAR
UM165	0.137425	Tfap2b	AP-2	MA0813.1	JASPAR
UM165	0.171343	Znf320	More than 3 adjacent zinc fingers	MA1976.1	JASPAR
UM165	0.277713	Znf320	More than 3 adjacent zinc finger factors	ZN320_HUMAN.H11MO.0.C	Hocomoco
UM165	0.329527	Tfap2b	AP-2	AP2B_HUMAN.H11MO.0.B	Hocomoco
UM165	0.329527	Tfap2b	AP-2	AP2B_MOUSE.H11MO.0.B	Hocomoco
UM166	0.0292224	Tp73	p53-related factors	MA0861.1	JASPAR
UM166	0.00979778	Tp73	p53-related factors	P73_MOUSE.H11MO.0.B	Hocomoco
UM166	0.00979778	Tp73	p53-related factors	P73_HUMAN.H11MO.0.A	Hocomoco
UM166	0.046768	Tp63	p53-related factors	P63_MOUSE.H11MO.0.B	Hocomoco
UM166	0.00034727	Tp53	p53-related factors	P53_MOUSE.H11MO.0.A	Hocomoco
UM166	0.000156903	Tp53	p53-related factors	MA0106.3	JASPAR
UM166	0.046768	Tp63	p53-related factors	P63_HUMAN.H11MO.0.A	Hocomoco
UM166	0.00330066	Tp53	p53-related factors	P53_HUMAN.H11MO.0.A	Hocomoco
UM17	0.219078	Etv5	Ets-related factors	ETV5_HUMAN.H11MO.0.C	Hocomoco
UM17	0.169462	Fli1	Ets-related factors	FLI1_HUMAN.H11MO.0.A	Hocomoco
UM170	5.09088e-06	Tead4	TEF-1-related factors	MA0809.2	JASPAR
UM170	0.0325166	Tead1	TEF-1-related factors	TEAD1_HUMAN.H11MO.0.A	Hocomoco
UM170	0.0277302	Tead3	TEF-1-related factors	MA0808.1	JASPAR
UM170	0.0264922	Tead4	TEF-1-related factors	TEAD4_HUMAN.H11MO.0.A	Hocomoco
UM170	0.0237495	Tead1	TEF-1-related factors	TEAD1_MOUSE.H11MO.0.A	Hocomoco
UM170	0.267492	Tead4	TEF-1-related factors	TEAD4_MOUSE.H11MO.0.A	Hocomoco
UM170	0.000984523	Tead2	TEF-1-related factors	MA1121.1	JASPAR
UM170	0.000310684	Tead1	TEF-1-related factors	MA0090.3	JASPAR
UM170	0.0070668	Tead2	TEF-1-related factors	TEAD2_MOUSE.H11MO.0.C	Hocomoco
UM178	0.294932	Foxe1	FOX	MA1487.2	JASPAR
UM178	0.4877	Stat2	STAT factors	MA1623.1	JASPAR
UM178	0.411019	Foxd2	FOX	MA0847.3	JASPAR
UM18	0.290219	Vezf1	Factors with multiple dispersed zinc fingers	VEZF1_HUMAN.H11MO.0.C	Hocomoco
UM18	0.0438932	Zscan22	More than 3 adjacent zinc finger factors	ZSC22_HUMAN.H11MO.0.C	Hocomoco
UM18	0.0813259	Sall4	Factors with multiple dispersed zinc fingers	SALL4_MOUSE.H11MO.0.A	Hocomoco
UM18	0.344589	Egr1	Three-zinc finger Krüppel-related factors	EGR1_MOUSE.H11MO.0.A	Hocomoco
UM18	0.400086	Zbtb17	Factors with multiple dispersed zinc fingers	ZBT17_HUMAN.H11MO.0.A	Hocomoco
UM18	0.155955	Sp5	Three-zinc finger Kruppel-related factors	MA1965.1	JASPAR
UM18	0.225829	Sp3	Three-zinc finger Krüppel-related factors	SP3_HUMAN.H11MO.0.B	Hocomoco
UM18	0.0813259	Sall4	Factors with multiple dispersed zinc fingers	SALL4_HUMAN.H11MO.0.B	Hocomoco
UM18	0.240001	Wt1	More than 3 adjacent zinc fingers	MA1627.1	JASPAR
UM18	0.0478178	Wt1	More than 3 adjacent zinc finger factors	WT1_HUMAN.H11MO.0.C	Hocomoco
UM18	0.0444166	Egr1	Three-zinc finger Krüppel-related factors	EGR1_HUMAN.H11MO.0.A	Hocomoco
UM18	0.206945	Klf6	Three-zinc finger Krüppel-related factors	KLF6_HUMAN.H11MO.0.A	Hocomoco
UM18	0.206945	Klf6	Three-zinc finger Krüppel-related factors	KLF6_MOUSE.H11MO.0.B	Hocomoco
UM18	0.0326416	Egr2	Three-zinc finger Krüppel-related factors	EGR2_MOUSE.H11MO.0.A	Hocomoco
UM18	0.331763	Sp1	Three-zinc finger Krüppel-related factors	SP1_MOUSE.H11MO.0.A	Hocomoco
UM18	0.335377	Znf281	More than 3 adjacent zinc finger factors	ZN281_HUMAN.H11MO.0.A	Hocomoco
UM18	0.0032308	Egr2	Three-zinc finger Krüppel-related factors	EGR2_HUMAN.H11MO.0.A	Hocomoco
UM18	0.0224953	Sp5	Three-zinc finger Krüppel-related factors	SP5_MOUSE.H11MO.0.C	Hocomoco
UM18	0.0478178	Wt1	More than 3 adjacent zinc finger factors	WT1_MOUSE.H11MO.0.B	Hocomoco
UM18	0.0545256	Zbtb17	Factors with multiple dispersed zinc fingers	ZBT17_MOUSE.H11MO.0.A	Hocomoco
UM18	0.225829	Sp3	Three-zinc finger Krüppel-related factors	SP3_MOUSE.H11MO.0.B	Hocomoco
UM181	0.294545	Zkscan5	Factors with multiple dispersed zinc fingers	MA1652.1	JASPAR
UM181	0.204355	Spib	Ets-related factors	MA0081.2	JASPAR
UM181	0.230007	Spi1	Ets-related factors	SPI1_HUMAN.H11MO.0.A	Hocomoco
UM181	0.0851022	Bcl11a	Factors with multiple dispersed zinc fingers	BC11A_HUMAN.H11MO.0.A	Hocomoco
UM181	0.343161	Ikzf3	Three-zinc finger Kruppel-related factors	MA1992.1	JASPAR
UM181	0.191471	Irf4	Interferon-regulatory factors	IRF4_MOUSE.H11MO.0.A	Hocomoco
UM182	0.0703712	Pou2f2	POU domain factors	PO2F2_HUMAN.H11MO.0.A	Hocomoco
UM182	0.0525794	Pou5f1	POU domain factors	MA1115.1	JASPAR
UM182	0.0110314	Pou1f1	POU domain factors	PIT1_MOUSE.H11MO.0.C	Hocomoco
UM182	0.0110314	Pou1f1	POU domain factors	PIT1_HUMAN.H11MO.0.C	Hocomoco
UM182	0.000942495	Pou3f1	POU domain factors	PO3F1_MOUSE.H11MO.0.C	Hocomoco
UM182	0.0703712	Pou2f2	POU domain factors	PO2F2_MOUSE.H11MO.0.B	Hocomoco
UM182	4.64332e-06	Pou3f2	POU domain factors	PO3F2_MOUSE.H11MO.0.A	Hocomoco
UM183	0.000138534	Pou1f1	POU domain factors	PIT1_MOUSE.H11MO.0.C	Hocomoco
UM183	0.000138534	Pou1f1	POU domain factors	PIT1_HUMAN.H11MO.0.C	Hocomoco
UM183	1.66033e-05	Pou3f1	POU domain factors	PO3F1_MOUSE.H11MO.0.C	Hocomoco
UM183	0.0252576	Pou4f1	POU domain factors	MA0790.1	JASPAR
UM183	0.0302701	Pou4f2	POU domain factors	MA0683.1	JASPAR
UM183	0.0828517	Pou4f3	POU domain factors	MA0791.1	JASPAR
UM183	0.103701	Pou3f2	POU domain factors	PO3F2_HUMAN.H11MO.0.A	Hocomoco
UM183	4.9157e-07	Pou3f2	POU domain factors	PO3F2_MOUSE.H11MO.0.A	Hocomoco
UM184	0.0435258	Znf384	More than 3 adjacent zinc fingers	MA1125.1	JASPAR
UM184	0.265567	Sry	SOX-related factors	SRY_MOUSE.H11MO.0.B	Hocomoco
UM184	0.265567	Sry	SOX-related factors	SRY_HUMAN.H11MO.0.B	Hocomoco
UM185	1.52236e-05	Znf143	More than 3 adjacent zinc finger factors	ZN143_HUMAN.H11MO.0.A	Hocomoco
UM185	0.000113232	Thap11	THAP-related factors	MA1573.2	JASPAR
UM185	5.73775e-05	Thap11	THAP-related factors	THA11_HUMAN.H11MO.0.B	Hocomoco
UM185	0.0139995	Znf76	More than 3 adjacent zinc finger factors	ZNF76_HUMAN.H11MO.0.C	Hocomoco
UM185	1.03958e-05	Znf143	More than 3 adjacent zinc finger factors	ZN143_MOUSE.H11MO.0.A	Hocomoco
UM185	7.22261e-05	Thap11	THAP-related factors	THA11_MOUSE.H11MO.0.B	Hocomoco
UM186	0.49149	Mbd2		MBD2_MOUSE.H11MO.0.B	Hocomoco
UM186	0.49149	Mbd2		MBD2_HUMAN.H11MO.0.B	Hocomoco
UM188	0.28746	Plagl2	More than 3 adjacent zinc fingers	MA1548.1	JASPAR
UM19	0.0951992	Znf324	More than 3 adjacent zinc finger factors	Z324A_HUMAN.H11MO.0.C	Hocomoco
UM19	0.279915	Hnf1a	POU domain factors	MA1991.1	JASPAR
UM19	0.279915	Lef1	TCF-7-related factors	MA0768.2	JASPAR
UM192	0.301653	Ebf2	Early B-Cell Factor-related factors	MA1604.1	JASPAR
UM192	0.417023	Tfap2b	AP-2	MA0811.1	JASPAR
UM192	0.368503	Ebf1	Early B-Cell Factor-related factors	COE1_MOUSE.H11MO.0.A	Hocomoco
UM192	0.417023	Tfap2b	AP-2	MA0813.1	JASPAR
UM192	0.0768649	Ebf1	Early B-Cell Factor-related factors	MA0154.4	JASPAR
UM192	0.417023	Tfap2c	AP-2	MA0524.2	JASPAR
UM192	0.417023	Tfap2c	AP-2	MA0814.2	JASPAR
UM192	0.0333798	Tfap2c	AP-2	AP2C_HUMAN.H11MO.0.A	Hocomoco
UM192	0.0555741	Tfap2a	AP-2	AP2A_MOUSE.H11MO.0.A	Hocomoco
UM192	0.11084	Tfap2a	AP-2	AP2A_HUMAN.H11MO.0.A	Hocomoco
UM192	0.162926	Tfap2c	AP-2	AP2C_MOUSE.H11MO.0.A	Hocomoco
UM192	0.417023	Tfap2c	AP-2	MA0815.1	JASPAR
UM192	0.246302	Ebf3	Early B-Cell Factor-related factors	MA1637.1	JASPAR
UM192	0.417023	Tfap2b	AP-2	MA0812.1	JASPAR
UM192	0.339425	Prdm16	Factors with multiple dispersed zinc fingers	PRD16_MOUSE.H11MO.0.B	Hocomoco
UM193	0.0681793	Etv2	Ets-related factors	ETV2_HUMAN.H11MO.0.B	Hocomoco
UM193	0.11043	Gabpa	Ets-related factors	MA0062.3	JASPAR
UM193	0.100525	Erg	Ets-related factors	MA0474.3	JASPAR
UM193	0.0416574	Elf1	Ets-related factors	MA0473.3	JASPAR
UM193	0.174836	Etv1	Ets-related factors	MA0761.2	JASPAR
UM193	0.393478	Spib	Ets-related factors	MA0081.2	JASPAR
UM193	0.00452116	Ehf	Ets-related factors	MA0598.3	JASPAR
UM193	0.0681793	Etv2	Ets-related factors	ETV2_MOUSE.H11MO.0.A	Hocomoco
UM193	0.10392	Fli1	Ets-related factors	FLI1_HUMAN.H11MO.0.A	Hocomoco
UM193	0.141307	Ikzf3	Three-zinc finger Kruppel-related factors	MA1992.1	JASPAR
UM193	0.00744641	Erg	Ets-related factors	ERG_HUMAN.H11MO.0.A	Hocomoco
UM193	0.000832665	Etv5	Ets-related factors	ETV5_HUMAN.H11MO.0.C	Hocomoco
UM193	0.00112322	Elf5	Ets-related factors	ELF5_MOUSE.H11MO.0.A	Hocomoco
UM193	0.0416574	Elf3	Ets-related factors	MA0640.2	JASPAR
UM193	0.265845	Elf2	Ets-related factors	ELF2_MOUSE.H11MO.0.C	Hocomoco
UM193	0.26486	Irf4	Interferon-regulatory factors	IRF4_HUMAN.H11MO.0.A	Hocomoco
UM193	0.0133739	Etv4	Ets-related factors	ETV4_HUMAN.H11MO.0.B	Hocomoco
UM193	0.259527	Etv4	Ets-related factors	ETV4_MOUSE.H11MO.0.B	Hocomoco
UM193	0.238571	Bcl11a	Factors with multiple dispersed zinc fingers	BC11A_HUMAN.H11MO.0.A	Hocomoco
UM193	0.00203488	Elf5	Ets-related factors	ELF5_HUMAN.H11MO.0.A	Hocomoco
UM193	0.217925	Spi1	Ets-related factors	MA0080.6	JASPAR
UM193	0.0169012	Etv6	Ets-related factors	ETV6_MOUSE.H11MO.0.C	Hocomoco
UM193	0.248917	Ets1	Ets-related factors	ETS1_HUMAN.H11MO.0.A	Hocomoco
UM193		Etv5	Ets-related factors	MA0765.3	JASPAR
UM193	0.415308	Ets2	Ets-related factors	ETS2_HUMAN.H11MO.0.B	Hocomoco
UM193	0.35287	Erg	Ets-related factors	ERG_MOUSE.H11MO.0.A	Hocomoco
UM193	9.33777e-05	Elf3	Ets-related factors	ELF3_HUMAN.H11MO.0.A	Hocomoco
UM193	9.33777e-05	Elf3	Ets-related factors	ELF3_MOUSE.H11MO.0.B	Hocomoco
UM193	0.350931	Elf2	Ets-related factors	ELF2_HUMAN.H11MO.0.C	Hocomoco
UM193	0.35287	Ets1	Ets-related factors	ETS1_MOUSE.H11MO.0.A	Hocomoco
UM193	0.415308	Ets2	Ets-related factors	ETS2_MOUSE.H11MO.0.A	Hocomoco
UM193	0.219046	Elf5	Ets-related factors	MA0136.3	JASPAR
UM193	0.00124354	Ikzf1	Factors with multiple dispersed zinc fingers	MA1508.1	JASPAR
UM193	0.00349012	Ehf	Ets-related factors	EHF_HUMAN.H11MO.0.B	Hocomoco
UM193	0.350931	Elk4	Ets-related factors	ELK4_MOUSE.H11MO.0.B	Hocomoco
UM193	0.00349012	Ehf	Ets-related factors	EHF_MOUSE.H11MO.0.B	Hocomoco
UM198	0.0409151	Wt1	More than 3 adjacent zinc finger factors	WT1_MOUSE.H11MO.0.B	Hocomoco
UM198	0.200263	Zbtb17	Factors with multiple dispersed zinc fingers	ZBT17_MOUSE.H11MO.0.A	Hocomoco
UM198	0.068619	Sp1	Three-zinc finger Krüppel-related factors	SP1_MOUSE.H11MO.0.A	Hocomoco
UM198	0.0409151	Wt1	More than 3 adjacent zinc finger factors	WT1_HUMAN.H11MO.0.C	Hocomoco
UM198	0.249551	Znf148	More than 3 adjacent zinc fingers	MA1653.1	JASPAR
UM198	0.0829934	Maz	Factors with multiple dispersed zinc fingers	MAZ_MOUSE.H11MO.0.A	Hocomoco
UM198	0.131716	Taf1	TCF-7-related factors	TAF1_HUMAN.H11MO.0.A	Hocomoco
UM198	0.179522	Sp4	Three-zinc finger Krüppel-related factors	SP4_HUMAN.H11MO.0.A	Hocomoco
UM198	0.140145	Vezf1	Factors with multiple dispersed zinc fingers	VEZF1_HUMAN.H11MO.0.C	Hocomoco
UM198	0.015016	Zscan22	More than 3 adjacent zinc finger factors	ZSC22_HUMAN.H11MO.0.C	Hocomoco
UM198	0.243095	Klf15	Three-zinc finger Krüppel-related factors	KLF15_MOUSE.H11MO.0.A	Hocomoco
UM198	0.243095	Klf15	Three-zinc finger Krüppel-related factors	KLF15_HUMAN.H11MO.0.A	Hocomoco
UM198	0.207701	Maz	More than 3 adjacent zinc fingers	MA1522.1	JASPAR
UM198	0.179522	Sp4	Three-zinc finger Krüppel-related factors	SP4_MOUSE.H11MO.0.B	Hocomoco
UM198	0.42468	Znf263	More than 3 adjacent zinc finger factors	ZN263_HUMAN.H11MO.0.A	Hocomoco
UM198	0.0829934	Maz	Factors with multiple dispersed zinc fingers	MAZ_HUMAN.H11MO.0.A	Hocomoco
UM2	0.496503	Lyl1	Tal-related factors	LYL1_HUMAN.H11MO.0.A	Hocomoco
UM2	0.496503	Lyl1	Tal-related factors	LYL1_MOUSE.H11MO.0.A	Hocomoco
UM2	0.0177419	Smad3	SMAD factors	SMAD3_MOUSE.H11MO.0.B	Hocomoco
UM2	0.0177419	Smad3	SMAD factors	SMAD3_HUMAN.H11MO.0.B	Hocomoco
UM2	0.0552868	Smad2	SMAD factors	SMAD2_HUMAN.H11MO.0.A	Hocomoco
UM200	0.00393118	Nfyc	Heteromeric CCAAT-binding	MA1644.1	JASPAR
UM200	0.474967	Nkx2-2	NK	MA1645.1	JASPAR
UM200	0.0268308	Foxi1	Forkhead box (FOX) factors	FOXI1_MOUSE.H11MO.0.B	Hocomoco
UM200	0.0268308	Foxi1	Forkhead box (FOX) factors	FOXI1_HUMAN.H11MO.0.B	Hocomoco
UM200	0.000830863	Pbx3	TALE-type homeo domain factors	PBX3_MOUSE.H11MO.0.A	Hocomoco
UM200	0.0963568	Pknox1	TALE-type homeo domain factors	MA0782.2	JASPAR
UM200	0.256365	Nfyc	Heteromeric CCAAT-binding factors	NFYC_MOUSE.H11MO.0.B	Hocomoco
UM200	0.0677678	Pbx3	TALE-type homeo domain factors	MA1114.1	JASPAR
UM200	0.000575248	Pbx1	TALE-type homeo domain factors	PBX1_MOUSE.H11MO.0.A	Hocomoco
UM200	0.00346504	Pknox1	TALE-type homeo domain factors	PKNX1_MOUSE.H11MO.0.A	Hocomoco
UM200	0.399451	Nfya	Heteromeric CCAAT-binding factors	NFYA_HUMAN.H11MO.0.A	Hocomoco
UM200	0.0128645	Nfya	NFY	MA0060.3	JASPAR
UM200	0.0419294	Pbx1	TALE-type homeo domain factors	PBX1_HUMAN.H11MO.0.A	Hocomoco
UM200	0.0274883	Pbx3	TALE-type homeo domain factors	PBX3_HUMAN.H11MO.0.A	Hocomoco
UM200	0.00346504	Pknox1	TALE-type homeo domain factors	PKNX1_HUMAN.H11MO.0.B	Hocomoco
UM200	0.335137	Nfyc	Heteromeric CCAAT-binding factors	NFYC_HUMAN.H11MO.0.A	Hocomoco
UM200	0.399451	Nfya	Heteromeric CCAAT-binding factors	NFYA_MOUSE.H11MO.0.A	Hocomoco
UM202	0.168035	Foxh1	Forkhead box (FOX) factors	FOXH1_HUMAN.H11MO.0.A	Hocomoco
UM202	0.00246884	Bcl11b	Factors with multiple dispersed zinc fingers	MA1989.1	JASPAR
UM202	0.0245167	Runx1	Runt-related factors	MA0002.2	JASPAR
UM202	0.12003	Cbfb	PEBP2/CBF-related factors	PEBB_HUMAN.H11MO.0.C	Hocomoco
UM202	0.0184564	Runx1	Runt-related factors	RUNX1_MOUSE.H11MO.0.A	Hocomoco
UM202	0.00612374	Runx2	Runt-related factors	RUNX2_MOUSE.H11MO.0.A	Hocomoco
UM202	0.12003	Cbfb	PEBP2/CBF-related factors	PEBB_MOUSE.H11MO.0.C	Hocomoco
UM202	0.026076	Runx3	Runt-related factors	RUNX3_MOUSE.H11MO.0.A	Hocomoco
UM202	0.000315736	Runx2	Runt-related factors	RUNX2_HUMAN.H11MO.0.A	Hocomoco
UM202	0.00260122	Runx1	Runt-related factors	RUNX1_HUMAN.H11MO.0.A	Hocomoco
UM202	0.0688026	Runx3	Runt-related factors	RUNX3_HUMAN.H11MO.0.A	Hocomoco
UM203	0.00248	Esrrb	Steroid hormone receptors (NR3)	ERR2_MOUSE.H11MO.0.A	Hocomoco
UM203	0.424337	Rxrg	RXR-related receptors (NR2)	RXRG_MOUSE.H11MO.0.B	Hocomoco
UM203	0.362815	Nr6a1	GCNF-related receptors (NR6)	MA1541.1	JASPAR
UM203	0.301864	Rara	Thyroid hormone receptor-related factors (NR1)	RARA_MOUSE.H11MO.0.A	Hocomoco
UM203	0.104535	Esrrb	Steroid hormone receptors (NR3)	MA0141.3	JASPAR
UM203	0.0899243	Esrrg	Steroid hormone receptors (NR3)	ERR3_HUMAN.H11MO.0.B	Hocomoco
UM203	0.0528283	Esrrg	Steroid hormone receptors (NR3)	ERR3_MOUSE.H11MO.0.C	Hocomoco
UM203	7.31726e-05	Esrra	Steroid hormone receptors (NR3)	MA0592.3	JASPAR
UM203	0.0476364	Esrrg	Steroid hormone receptors (NR3)	MA0643.1	JASPAR
UM203	0.0305676	Esrra	Steroid hormone receptors (NR3)	ERR1_HUMAN.H11MO.0.A	Hocomoco
UM203	0.0420758	Nr5a1	FTZ-F1-related receptors (NR5)	STF1_HUMAN.H11MO.0.B	Hocomoco
UM203	0.0354209	Nr5a1	FTZF1related(NR5A)	MA1540.2	JASPAR
UM203	0.000330567	Esrra	Steroid hormone receptors (NR3)	ERR1_MOUSE.H11MO.0.A	Hocomoco
UM203	0.0222804	Esrrb	Steroid hormone receptors (NR3)	ERR2_HUMAN.H11MO.0.A	Hocomoco
UM203	0.0140307	Nr5a2	FTZ-F1-related receptors (NR5)	NR5A2_HUMAN.H11MO.0.B	Hocomoco
UM203	0.00946926	Nr5a2	FTZF1related(NR5A)	MA0505.2	JASPAR
UM203	0.0028109	Nr5a2	FTZ-F1-related receptors (NR5)	NR5A2_MOUSE.H11MO.0.A	Hocomoco
UM203	0.0420758	Nr5a1	FTZ-F1-related receptors (NR5)	STF1_MOUSE.H11MO.0.B	Hocomoco
UM203	0.245048	Rxra	RXR-related receptors (NR2)	RXRA_MOUSE.H11MO.0.A	Hocomoco
UM204	0.155566	Zbed1	BED zinc finger factors	MA0749.1	JASPAR
UM204	0.000412956	Zbtb33	Other factors with up to three adjacent zinc fingers	MA0527.1	JASPAR
UM204	0.00429075	Zbtb33	Other factors with up to three adjacent zinc fingers	KAISO_HUMAN.H11MO.0.A	Hocomoco
UM204	0.00429075	Zbtb33	Other factors with up to three adjacent zinc fingers	KAISO_MOUSE.H11MO.0.B	Hocomoco
UM204	0.477466	Tfdp1	E2F	MA1122.1	JASPAR
UM205	0.000585614	Zic2	More than 3 adjacent zinc finger factors	ZIC2_MOUSE.H11MO.0.C	Hocomoco
UM205	0.0457002	Znf317	More than 3 adjacent zinc fingers	MA1593.1	JASPAR
UM205	8.72404e-06	Zic3	More than 3 adjacent zinc fingers	MA0697.2	JASPAR
UM205	0.000362423	Zic3	More than 3 adjacent zinc finger factors	ZIC3_MOUSE.H11MO.0.A	Hocomoco
UM205	0.000362423	Zic3	More than 3 adjacent zinc finger factors	ZIC3_HUMAN.H11MO.0.B	Hocomoco
UM205	8.8723e-05	Zic2	More than 3 adjacent zinc fingers	MA1629.1	JASPAR
UM205	0.15353	Tcf12	E2A-related factors	HTF4_HUMAN.H11MO.0.A	Hocomoco
UM205	0.210448	Tcf12	E2A	MA0521.2	JASPAR
UM205	0.127791	Bhlhe22	Tal-related factors	MA0818.2	JASPAR
UM205	0.0965403	Twist2	Tal-related factors	MA0633.2	JASPAR
UM205	0.127791	Bhlhe22	Tal-related factors	MA1635.1	JASPAR
UM205	0.356845	Bhlha15	Tal-related factors	MA1472.2	JASPAR
UM205	0.15353	Neurod2	Tal-related factors	MA0668.2	JASPAR
UM205	0.15353	Neurod2	Tal-related factors	MA1993.1	JASPAR
UM205	0.251573	Ptf1a	Tal-related factors	MA1620.1	JASPAR
UM205	0.423498	Myf5	MyoD/ASC-related factors	MA1641.1	JASPAR
UM205	0.251573	Ptf1a	Tal-related factors	MA1619.1	JASPAR
UM205	0.116469	Olig2	Tal-related factors	MA1997.1	JASPAR
UM206	0.000113352	Nkx3-2	NK-related factors	NKX32_MOUSE.H11MO.0.B	Hocomoco
UM206	0.383594	Hoxb3	HOX	MA0903.1	JASPAR
UM206	0.386718	Nkx2-1	NK	MA1994.1	JASPAR
UM206	0.000113352	Nkx3-2	NK-related factors	NKX32_HUMAN.H11MO.0.C	Hocomoco
UM206	0.000231745	Nkx3-2	NK	MA0122.3	JASPAR
UM206	0.350963	Msx3	NK	MA0709.1	JASPAR
UM206	0.0144964	Nkx3-1	NK-related factors	NKX31_HUMAN.H11MO.0.C	Hocomoco
UM206	0.0745847	Lhx2	HD-LIM	MA0700.2	JASPAR
UM206	0.0094604	Nkx3-1	NK	MA0124.2	JASPAR
UM206	0.262527	Msx1	NK	MA0666.2	JASPAR
UM206	0.289482	Msx2	NK	MA0708.2	JASPAR
UM206	0.290273	Gsx1	HOX	MA0892.1	JASPAR
UM206	0.179484	Hesx1	Paired-related HD factors	MA0894.1	JASPAR
UM206	0.290273	Mixl1	Paired-related HD factors	MA0662.1	JASPAR
UM206	0.298972	Nobox	Paired-related HD factors	NOBOX_HUMAN.H11MO.0.C	Hocomoco
UM206	0.0670887	Nkx2-5	NK	MA0063.2	JASPAR
UM206	0.298972	Nobox	Paired-related HD factors	NOBOX_MOUSE.H11MO.0.C	Hocomoco
UM206	0.0464287	Nkx2-3	NK	MA0672.1	JASPAR
UM206	0.328604	Nkx2-8	NK	MA0673.1	JASPAR
UM206	0.0264367	Rax	Paired-related HD factors	MA0718.1	JASPAR
UM206	0.329769	Mix-a	Paired-related HD factors	MA0621.1	JASPAR
UM206	0.019345	Isl2	HD-LIM	MA0914.1	JASPAR
UM206	0.0144964	Nkx3-1	NK-related factors	NKX31_MOUSE.H11MO.0.C	Hocomoco
UM206	0.0577483	Gbx2	HOX	MA0890.1	JASPAR
UM206	0.120328	Lbx2	NK	MA0699.1	JASPAR
UM208	0.263873	Nrf1	NRF	NRF1_HUMAN.H11MO.0.A	Hocomoco
UM208	0.349484	Nrf1	NRF	NRF1_MOUSE.H11MO.0.A	Hocomoco
UM208	0.250687	Nrf1	Jun-related factors	MA0506.2	JASPAR
UM209	0.240777	Thap1	THAP-related factors	MA0597.2	JASPAR
UM209	0.154831	Maf	Maf-related factors	MAF_HUMAN.H11MO.0.A	Hocomoco
UM209	0.18585	Zbtb14	More than 3 adjacent zinc fingers	MA1650.1	JASPAR
UM209	0.194611	Gmeb1	GMEB	MA0615.1	JASPAR
UM214	0.403929	Znf24	More than 3 adjacent zinc fingers	MA1124.1	JASPAR
UM216	0.238005	Zim3	More than 3 adjacent zinc fingers	MA1709.1	JASPAR
UM218	0.196058	Mxi1	bHLH-ZIP	MA1108.2	JASPAR
UM22	0.335496	Etv5	Ets-related factors	ETV5_HUMAN.H11MO.0.C	Hocomoco
UM22	0.262639	Znf324	More than 3 adjacent zinc finger factors	Z324A_HUMAN.H11MO.0.C	Hocomoco
UM220	0.00156123	Pou3f2	POU domain factors	PO3F2_MOUSE.H11MO.0.A	Hocomoco
UM220	0.0736489	Pou2f2	POU domain factors	PO2F2_MOUSE.H11MO.0.B	Hocomoco
UM220	0.439047	Pou5f1	POU domain factors	MA1115.1	JASPAR
UM220	0.0224863	Pou3f1	POU domain factors	PO3F1_MOUSE.H11MO.0.C	Hocomoco
UM220	0.0736489	Pou2f2	POU domain factors	PO2F2_HUMAN.H11MO.0.A	Hocomoco
UM220	0.0428425	Pou1f1	POU domain factors	PIT1_HUMAN.H11MO.0.C	Hocomoco
UM220	0.0428425	Pou1f1	POU domain factors	PIT1_MOUSE.H11MO.0.C	Hocomoco
UM221	0.0531835	Znf143	More than 3 adjacent zinc finger factors	ZN143_HUMAN.H11MO.0.A	Hocomoco
UM221	0.487261	Ikzf1	Factors with multiple dispersed zinc fingers	IKZF1_MOUSE.H11MO.0.C	Hocomoco
UM221	0.487261	Ikzf1	Factors with multiple dispersed zinc fingers	IKZF1_HUMAN.H11MO.0.C	Hocomoco
UM221	0.122418	Rbpj	CSL-related factors	SUH_HUMAN.H11MO.0.A	Hocomoco
UM221	0.044558	Znf76	More than 3 adjacent zinc finger factors	ZNF76_HUMAN.H11MO.0.C	Hocomoco
UM221	0.0505515	Stat3	STAT factors	MA0144.2	JASPAR
UM221		Stat5a	STAT factors	MA1624.1	JASPAR
UM221	0.238401	Thap11	THAP-related factors	THA11_MOUSE.H11MO.0.B	Hocomoco
UM221	0.00875777	Rbpj	CSL-related factors	SUH_MOUSE.H11MO.0.A	Hocomoco
UM221	0.000598531	Rbpj	CSL-related factors	MA1116.1	JASPAR
UM221	0.0310587	Znf143	More than 3 adjacent zinc finger factors	ZN143_MOUSE.H11MO.0.A	Hocomoco
UM221	0.279012	Thap11	THAP-related factors	THA11_HUMAN.H11MO.0.B	Hocomoco
UM221	0.0388962	Stat5b	STAT factors	MA1625.1	JASPAR
UM222	0.0281258	Znf148	More than 3 adjacent zinc fingers	MA1653.1	JASPAR
UM222	0.34342	Zbtb17	Factors with multiple dispersed zinc fingers	ZBT17_MOUSE.H11MO.0.A	Hocomoco
UM222	0.222738	Znf281	More than 3 adjacent zinc fingers	MA1630.2	JASPAR
UM222	0.102476	Sp4	Three-zinc finger Kruppel-related factors	MA0685.2	JASPAR
UM222	0.217456	Rreb1	Factors with multiple dispersed zinc fingers	MA0073.1	JASPAR
UM222	0.10992	Maz	More than 3 adjacent zinc fingers	MA1522.1	JASPAR
UM222	0.0848116	Egr2	Three-zinc finger Krüppel-related factors	EGR2_HUMAN.H11MO.0.A	Hocomoco
UM222	0.000389899	Klf1	Three-zinc finger Krüppel-related factors	KLF1_MOUSE.H11MO.0.A	Hocomoco
UM222	0.445162	Sp1	Three-zinc finger Kruppel-related factors	MA0079.5	JASPAR
UM222	0.444428	Znf281	More than 3 adjacent zinc finger factors	ZN281_HUMAN.H11MO.0.A	Hocomoco
UM222	0.0181258	Egr2	Three-zinc finger Krüppel-related factors	EGR2_MOUSE.H11MO.0.A	Hocomoco
UM222	0.179912	Egr1	Three-zinc finger Krüppel-related factors	EGR1_HUMAN.H11MO.0.A	Hocomoco
UM222	0.00460985	Klf5	Three-zinc finger Krüppel-related factors	KLF5_MOUSE.H11MO.0.A	Hocomoco
UM222	0.0764501	Klf6	Three-zinc finger Krüppel-related factors	KLF6_HUMAN.H11MO.0.A	Hocomoco
UM222	0.000365489	Klf4	Three-zinc finger Krüppel-related factors	KLF4_HUMAN.H11MO.0.A	Hocomoco
UM222	0.0764501	Klf6	Three-zinc finger Krüppel-related factors	KLF6_MOUSE.H11MO.0.B	Hocomoco
UM222	0.27056	Sp2	Three-zinc finger Kruppel-related factors	MA0516.3	JASPAR
UM222	0.0458651	Klf3	Three-zinc finger Krüppel-related factors	KLF3_HUMAN.H11MO.0.B	Hocomoco
UM222	0.0458651	Klf3	Three-zinc finger Krüppel-related factors	KLF3_MOUSE.H11MO.0.A	Hocomoco
UM222	0.0725636	Znf281	More than 3 adjacent zinc finger factors	ZN281_MOUSE.H11MO.0.A	Hocomoco
UM222	0.261169	Sp3	Three-zinc finger Krüppel-related factors	SP3_MOUSE.H11MO.0.B	Hocomoco
UM222	0.100744	Egr1	Three-zinc finger Krüppel-related factors	EGR1_MOUSE.H11MO.0.A	Hocomoco
UM222	0.483488	Klf17	Three-zinc finger Kruppel-related factors	MA1514.1	JASPAR
UM222	0.120363	Klf12	Three-zinc finger Krüppel-related factors	KLF12_HUMAN.H11MO.0.C	Hocomoco
UM222	0.157467	Klf3	Three-zinc finger Kruppel-related factors	MA1516.1	JASPAR
UM222	0.000287998	Klf4	Three-zinc finger Kruppel-related factors	MA0039.4	JASPAR
UM222	0.026252	Klf9	Three-zinc finger Krüppel-related factors	KLF9_HUMAN.H11MO.0.C	Hocomoco
UM222	0.0120816	Sp3	Three-zinc finger Kruppel-related factors	MA0746.2	JASPAR
UM222	0.00978534	Klf9	Three-zinc finger Kruppel-related factors	MA1107.2	JASPAR
UM222	0.00858954	Sp9	Three-zinc finger Kruppel-related factors	MA1564.1	JASPAR
UM222	0.00716452	Klf11	Three-zinc finger Kruppel-related factors	MA1512.1	JASPAR
UM222	0.188801	Sall4	Factors with multiple dispersed zinc fingers	SALL4_MOUSE.H11MO.0.A	Hocomoco
UM222	0.000767019	Klf5	Three-zinc finger Kruppel-related factors	MA0599.1	JASPAR
UM222	0.0195049	Klf7	Three-zinc finger Kruppel-related factors	MA1959.1	JASPAR
UM222	0.0185494	Patz1	Factors with multiple dispersed zinc fingers	MA1961.1	JASPAR
UM222	0.000701689	Klf2	Three-zinc finger Kruppel-related factors	MA1515.1	JASPAR
UM222	0.0206139	Sp8	Three-zinc finger Kruppel-related factors	MA0747.1	JASPAR
UM222	0.188801	Sall4	Factors with multiple dispersed zinc fingers	SALL4_HUMAN.H11MO.0.B	Hocomoco
UM222	0.00591091	Klf10	Three-zinc finger Kruppel-related factors	MA1511.2	JASPAR
UM222	0.120363	Klf15	Three-zinc finger Kruppel-related factors	MA1513.1	JASPAR
UM222	0.00523104	Klf4	Three-zinc finger Krüppel-related factors	KLF4_MOUSE.H11MO.0.A	Hocomoco
UM222	0.00468664	Klf14	Three-zinc finger Kruppel-related factors	MA0740.2	JASPAR
UM222	0.000478053	Klf1	Three-zinc finger Kruppel-related factors	MA0493.2	JASPAR
UM222	0.0172272	Klf6	Three-zinc finger Kruppel-related factors	MA1517.1	JASPAR
UM222	0.000458246	Klf5	Three-zinc finger Krüppel-related factors	KLF5_HUMAN.H11MO.0.A	Hocomoco
UM222	0.00448084	Klf16	Three-zinc finger Kruppel-related factors	MA0741.1	JASPAR
UM222	0.261169	Sp3	Three-zinc finger Krüppel-related factors	SP3_HUMAN.H11MO.0.B	Hocomoco
UM222	0.0387537	Znf740	Other factors with up to three adjacent zinc fingers	MA0753.2	JASPAR
UM222	0.000628247	Klf1	Three-zinc finger Krüppel-related factors	KLF1_HUMAN.H11MO.0.A	Hocomoco
UM222	0.01281	Klf12	Three-zinc finger Kruppel-related factors	MA0742.2	JASPAR
UM223	8.02836e-05	Maf	Maf-related factors	MA1520.1	JASPAR
UM223		Maf	Maf-related factors	MA1520.1	JASPAR
UM223	4.19431e-05	Nfe2	Jun-related factors	NFE2_MOUSE.H11MO.0.A	Hocomoco
UM223	0.0700068	Batf	B-ATF-related factors	BATF_MOUSE.H11MO.0.A	Hocomoco
UM223	1.43891e-14	Mafk	Maf-related factors	MAFK_HUMAN.H11MO.0.A	Hocomoco
UM223	7.17956e-05	Mafa	Maf-related factors	MA1521.1	JASPAR
UM223	2.76469e-13	Mafk	Maf-related factors	MAFK_MOUSE.H11MO.0.A	Hocomoco
UM223	5.65939e-13	Mafg	Maf-related factors	MAFG_HUMAN.H11MO.0.A	Hocomoco
UM223	5.65939e-13	Mafg	Maf-related factors	MAFG_MOUSE.H11MO.0.A	Hocomoco
UM223	1.23361e-06	Mafg	Maf-related factors	MA0659.3	JASPAR
UM223	3.14168e-09	Maff	Maf-related factors	MAFF_MOUSE.H11MO.0.A	Hocomoco
UM223	0.0484215	Nfe2l2	Jun-related factors	MA0150.2	JASPAR
UM223	1.6491e-05	Maff	Maf-related factors	MAFF_HUMAN.H11MO.0.B	Hocomoco
UM223	0.00020356	Maff	Maf-related factors	MA0495.3	JASPAR
UM223	5.88165e-07	Mafk	Maf-related factors	MA0496.3	JASPAR
UM223	0.1737	Bach1	Jun-related factors	BACH1_MOUSE.H11MO.0.C	Hocomoco
UM223	1.04681e-10	Maf	Maf-related factors	MAF_HUMAN.H11MO.0.A	Hocomoco
UM223	0.0682068	Bach2	Jun-related factors	BACH2_MOUSE.H11MO.0.A	Hocomoco
UM223	5.30268e-11	Maf	Maf-related factors	MAF_MOUSE.H11MO.0.A	Hocomoco
UM223	0.0373775	Znf547	More than 3 adjacent zinc finger factors	ZN547_HUMAN.H11MO.0.C	Hocomoco
UM223	9.52858e-05	Nfe2l2	Jun-related factors	NF2L2_HUMAN.H11MO.0.A	Hocomoco
UM223	0.000148305	Mafb	Maf-related factors	MAFB_MOUSE.H11MO.0.B	Hocomoco
UM223	0.00261106	Bach1	Jun-related factors	BACH1_HUMAN.H11MO.0.A	Hocomoco
UM223	0.00283822	Bach2	Jun-related factors	BACH2_HUMAN.H11MO.0.A	Hocomoco
UM223	0.012144	Nfe2	Jun-related factors	NFE2_HUMAN.H11MO.0.A	Hocomoco
UM223	0.000981072	Nrl	Maf-related factors	MA0842.2	JASPAR
UM223	0.000621203	Mafb	Maf-related factors	MA0117.2	JASPAR
UM223	0.000148305	Mafb	Maf-related factors	MAFB_HUMAN.H11MO.0.B	Hocomoco
UM223	0.000798779	Nfe2l2	Jun-related factors	NF2L2_MOUSE.H11MO.0.A	Hocomoco
UM224	0.0431666	Lhx1	HD-LIM	MA1518.2	JASPAR
UM225	0.496932	Spi1	Ets-related factors	MA0080.6	JASPAR
UM225	0.460715	Znf586	More than 3 adjacent zinc finger factors	ZN586_HUMAN.H11MO.0.C	Hocomoco
UM225	0.109373	Elf5	Ets-related factors	ELF5_MOUSE.H11MO.0.A	Hocomoco
UM225	0.315787	Bcl11a	Factors with multiple dispersed zinc fingers	BC11A_HUMAN.H11MO.0.A	Hocomoco
UM225	0.278447	Elf3	Ets-related factors	ELF3_MOUSE.H11MO.0.B	Hocomoco
UM225	0.294793	Ikzf1	Factors with multiple dispersed zinc fingers	MA1508.1	JASPAR
UM225	0.278447	Elf3	Ets-related factors	ELF3_HUMAN.H11MO.0.A	Hocomoco
UM225	0.0250786	Etv5	Ets-related factors	ETV5_HUMAN.H11MO.0.C	Hocomoco
UM226	0.356216	Zbtb17	Factors with multiple dispersed zinc fingers	ZBT17_MOUSE.H11MO.0.A	Hocomoco
UM226	0.373675	Znf281	More than 3 adjacent zinc fingers	MA1630.2	JASPAR
UM226	0.249205	Rel	NF-kappaB-related factors	REL_HUMAN.H11MO.0.B	Hocomoco
UM226	0.249205	Rel	NF-kappaB-related factors	REL_MOUSE.H11MO.0.A	Hocomoco
UM226	0.433366	Maz	More than 3 adjacent zinc fingers	MA1522.1	JASPAR
UM226	0.315914	Znf148	More than 3 adjacent zinc fingers	MA1653.1	JASPAR
UM230	0.021862	Bcl11a	Factors with multiple dispersed zinc fingers	BC11A_HUMAN.H11MO.0.A	Hocomoco
UM230	0.000444088	Spi1	Ets-related factors	MA0080.6	JASPAR
UM230	0.084535	Prdm1	More than 3 adjacent zinc finger factors	PRDM1_HUMAN.H11MO.0.A	Hocomoco
UM230	0.0218182	Irf8	Interferon-regulatory factors	IRF8_HUMAN.H11MO.0.B	Hocomoco
UM230	0.0218182	Irf8	Interferon-regulatory factors	IRF8_MOUSE.H11MO.0.A	Hocomoco
UM230	0.221628	Irf3	Interferon-regulatory factors	IRF3_HUMAN.H11MO.0.B	Hocomoco
UM230	0.084535	Prdm1	More than 3 adjacent zinc finger factors	PRDM1_MOUSE.H11MO.0.A	Hocomoco
UM230	0.00115937	Spi1	Ets-related factors	SPI1_HUMAN.H11MO.0.A	Hocomoco
UM230	0.294012	Elf5	Ets-related factors	ELF5_HUMAN.H11MO.0.A	Hocomoco
UM230	0.409482	Elf5	Ets-related factors	ELF5_MOUSE.H11MO.0.A	Hocomoco
UM230	0.0936357	Ikzf1	Factors with multiple dispersed zinc fingers	MA1508.1	JASPAR
UM230	0.000877775	Spi1	Ets-related factors	SPI1_MOUSE.H11MO.0.A	Hocomoco
UM230	0.00170075	Spib	Ets-related factors	SPIB_MOUSE.H11MO.0.A	Hocomoco
UM230	0.00149931	Spib	Ets-related factors	SPIB_HUMAN.H11MO.0.A	Hocomoco
UM230	0.00309084	Spib	Ets-related factors	MA0081.2	JASPAR
UM230	0.374925	Elf3	Ets-related factors	ELF3_MOUSE.H11MO.0.B	Hocomoco
UM230	0.374925	Elf3	Ets-related factors	ELF3_HUMAN.H11MO.0.A	Hocomoco
UM230	0.0107099	Irf4	Interferon-regulatory factors	IRF4_MOUSE.H11MO.0.A	Hocomoco
UM230	0.0199679	Irf4	Interferon-regulatory factors	IRF4_HUMAN.H11MO.0.A	Hocomoco
UM230	0.221628	Irf3	Interferon-regulatory factors	IRF3_MOUSE.H11MO.0.A	Hocomoco
UM230	0.00224949	Spic	Ets-related factors	MA0687.1	JASPAR
UM232	1.42621e-06	Nfyc	Heteromeric CCAAT-binding factors	NFYC_MOUSE.H11MO.0.B	Hocomoco
UM232	3.2577e-05	Nfyb	Heteromeric CCAAT-binding factors	NFYB_MOUSE.H11MO.0.A	Hocomoco
UM232	0.000906905	Nfya	NFY	MA0060.3	JASPAR
UM232	0.142377	Lhx6	HD-LIM factors	LHX6_MOUSE.H11MO.0.C	Hocomoco
UM232	1.88425e-06	Pbx3	TALE-type homeo domain factors	PBX3_MOUSE.H11MO.0.A	Hocomoco
UM232	6.87287e-06	Nfya	Heteromeric CCAAT-binding factors	NFYA_MOUSE.H11MO.0.A	Hocomoco
UM232	3.2577e-05	Nfyb	Heteromeric CCAAT-binding factors	NFYB_HUMAN.H11MO.0.A	Hocomoco
UM232	6.87287e-06	Nfya	Heteromeric CCAAT-binding factors	NFYA_HUMAN.H11MO.0.A	Hocomoco
UM232	8.86411e-05	Nfyc	Heteromeric CCAAT-binding factors	NFYC_HUMAN.H11MO.0.A	Hocomoco
UM232	1.04626e-05	Foxi1	Forkhead box (FOX) factors	FOXI1_HUMAN.H11MO.0.B	Hocomoco
UM232	1.04626e-05	Foxi1	Forkhead box (FOX) factors	FOXI1_MOUSE.H11MO.0.B	Hocomoco
UM232	0.00104188	Nfyc	Heteromeric CCAAT-binding	MA1644.1	JASPAR
UM234	3.85314e-05	Zic2	More than 3 adjacent zinc fingers	MA1629.1	JASPAR
UM234	2.5256e-05	Zic3	More than 3 adjacent zinc finger factors	ZIC3_HUMAN.H11MO.0.B	Hocomoco
UM234	2.5256e-05	Zic3	More than 3 adjacent zinc finger factors	ZIC3_MOUSE.H11MO.0.A	Hocomoco
UM234	0.000194384	Zic2	More than 3 adjacent zinc finger factors	ZIC2_MOUSE.H11MO.0.C	Hocomoco
UM234	0.256958	Zic1	More than 3 adjacent zinc fingers	MA0696.1	JASPAR
UM234	1.68795e-05	Zic3	More than 3 adjacent zinc fingers	MA0697.2	JASPAR
UM234	0.442773	Tcf12	E2A	MA0521.2	JASPAR
UM236	0.468788	Nfyc	Heteromeric CCAAT-binding	MA1644.1	JASPAR
UM237	0.239476	Meis1	TALE-type homeo domain factors	MA1639.1	JASPAR
UM237	0.211172	Meis2	TALE-type homeo domain factors	MA0774.1	JASPAR
UM237	0.200527	T	Brachyury-related factors	BRAC_MOUSE.H11MO.0.B	Hocomoco
UM237	0.239476	Meis1	TALE-type homeo domain factors	MA0498.2	JASPAR
UM237	0.316264	Tgif1	TALE-type homeo domain factors	TGIF1_MOUSE.H11MO.0.A	Hocomoco
UM237	0.0588309	Tgif1	TALE-type homeo domain factors	TGIF1_HUMAN.H11MO.0.A	Hocomoco
UM237	0.211172	Meis2	TALE-type homeo domain factors	MA1640.1	JASPAR
UM237	0.0716697	Meis3	TALE-type homeo domain factors	MA0775.1	JASPAR
UM237	7.18461e-09	Pknox1	TALE-type homeo domain factors	MA0782.2	JASPAR
UM237	0.0534356	Pbx3	TALE-type homeo domain factors	PBX3_MOUSE.H11MO.0.A	Hocomoco
UM237	1.59317e-06	Pbx1	TALE-type homeo domain factors	PBX1_MOUSE.H11MO.0.A	Hocomoco
UM237	1.54e-07	Pknox1	TALE-type homeo domain factors	PKNX1_HUMAN.H11MO.0.B	Hocomoco
UM237	1.54e-07	Pknox1	TALE-type homeo domain factors	PKNX1_MOUSE.H11MO.0.A	Hocomoco
UM237	9.27952e-06	Pbx3	TALE-type homeo domain factors	PBX3_HUMAN.H11MO.0.A	Hocomoco
UM237	2.06771e-05	Pbx1	TALE-type homeo domain factors	PBX1_HUMAN.H11MO.0.A	Hocomoco
UM237	4.10743e-11	Pbx3	TALE-type homeo domain factors	MA1114.1	JASPAR
UM238	0.00266847	Dmrt1	DMRT	DMRT1_MOUSE.H11MO.0.C	Hocomoco
UM238	0.110057	Dmrtc2	DMRT factors	MA1479.1	JASPAR
UM238	0.101564	Dmrt3	DMRT factors	MA0610.1	JASPAR
UM238	0.000783425	Dmrta1	DMRT factors	MA1707.1	JASPAR
UM238	0.00370224	Dmrtb1	DMRT	DMRTB_MOUSE.H11MO.0.C	Hocomoco
UM238	9.08297e-05	Dmrta2	DMRT factors	MA1478.1	JASPAR
UM240	0.237633	Nfatc2	NFAT-related factors	MA0152.2	JASPAR
UM240	0.478597	Nfatc1	NFAT-related factors	MA0624.2	JASPAR
UM240	0.191423	Nfat5	NFAT-related factors	MA0606.2	JASPAR
UM240	0.382382	Rfx2	RFX-related factors	MA0600.2	JASPAR
UM240	0.382382	Rfx3	RFX-related factors	MA0798.3	JASPAR
UM241	3.3769e-06	Rfx3	RFX-related factors	RFX3_HUMAN.H11MO.0.B	Hocomoco
UM241	0.000686408	Rfx3	RFX-related factors	MA0798.3	JASPAR
UM241	9.27268e-05	Rfx2	RFX-related factors	RFX2_HUMAN.H11MO.0.A	Hocomoco
UM241	0.000162386	Rfx2	RFX-related factors	RFX2_MOUSE.H11MO.0.A	Hocomoco
UM241	0.0825309	Rfx6	RFX-related factors	RFX6_MOUSE.H11MO.0.C	Hocomoco
UM241	0.000308538	Rfx1	RFX-related factors	MA0509.3	JASPAR
UM241	1.56719e-06	Rfx5	RFX-related factors	MA0510.2	JASPAR
UM241	0.000927301	Rfx3	RFX-related factors	RFX3_MOUSE.H11MO.0.C	Hocomoco
UM241	0.108348	Rfx5	RFX-related factors	RFX5_HUMAN.H11MO.0.A	Hocomoco
UM241	0.162047	Rfx7	RFX-related factors	MA1554.1	JASPAR
UM241	0.0121668	Rfx1	RFX-related factors	RFX1_HUMAN.H11MO.0.B	Hocomoco
UM241	3.31538e-07	Rfx2	RFX-related factors	MA0600.2	JASPAR
UM241	0.0121668	Rfx1	RFX-related factors	RFX1_MOUSE.H11MO.0.A	Hocomoco
UM242	0.00358459	Rfx3	RFX-related factors	RFX3_MOUSE.H11MO.0.C	Hocomoco
UM242	0.00734364	Rfx1	RFX-related factors	RFX1_MOUSE.H11MO.0.A	Hocomoco
UM242	0.0277587	Rfx2	RFX-related factors	RFX2_MOUSE.H11MO.0.A	Hocomoco
UM242	0.00517304	Rfx2	RFX-related factors	RFX2_HUMAN.H11MO.0.A	Hocomoco
UM242	0.495274	Rfx4	RFX-related factors	MA0799.2	JASPAR
UM242	0.00342165	Rfx3	RFX-related factors	RFX3_HUMAN.H11MO.0.B	Hocomoco
UM242	0.00734364	Rfx1	RFX-related factors	RFX1_HUMAN.H11MO.0.B	Hocomoco
UM242	0.00156808	Rfx5	RFX-related factors	MA0510.2	JASPAR
UM242	0.434397	Rfx6	RFX-related factors	MA1724.1	JASPAR
UM242	0.0245393	Rfx1	RFX-related factors	MA0509.3	JASPAR
UM242	0.0664713	Rfx7	RFX-related factors	MA1554.1	JASPAR
UM242	0.00313788	Rfx2	RFX-related factors	MA0600.2	JASPAR
UM242	0.136778	Rfx6	RFX-related factors	RFX6_MOUSE.H11MO.0.C	Hocomoco
UM242	0.0699706	Rfx3	RFX-related factors	MA0798.3	JASPAR
UM242	0.388646	Rfx5	RFX-related factors	RFX5_HUMAN.H11MO.0.A	Hocomoco
UM243	0.000621679	Rfx3	RFX-related factors	RFX3_MOUSE.H11MO.0.C	Hocomoco
UM243	0.00735221	Rfx1	RFX-related factors	RFX1_MOUSE.H11MO.0.A	Hocomoco
UM243	0.000419237	Rfx2	RFX-related factors	RFX2_MOUSE.H11MO.0.A	Hocomoco
UM243	0.392116	Rfx6	RFX-related factors	RFX6_MOUSE.H11MO.0.C	Hocomoco
UM243	0.000202994	Rfx2	RFX-related factors	RFX2_HUMAN.H11MO.0.A	Hocomoco
UM243	0.000321451	Rfx1	RFX-related factors	MA0509.3	JASPAR
UM243	0.237039	Rfx5	RFX-related factors	RFX5_HUMAN.H11MO.0.A	Hocomoco
UM243	0.00735221	Rfx1	RFX-related factors	RFX1_HUMAN.H11MO.0.B	Hocomoco
UM243	0.000113438	Rfx3	RFX-related factors	RFX3_HUMAN.H11MO.0.B	Hocomoco
UM243	3.97069e-05	Rfx2	RFX-related factors	MA0600.2	JASPAR
UM243	0.000189844	Rfx3	RFX-related factors	MA0798.3	JASPAR
UM243	0.000131391	Rfx5	RFX-related factors	MA0510.2	JASPAR
UM244	0.000770753	Gabpa	Ets-related factors	GABPA_HUMAN.H11MO.0.A	Hocomoco
UM244	7.0147e-06	Ets1	Ets-related factors	ETS1_HUMAN.H11MO.0.A	Hocomoco
UM244	0.000261267	Zbtb7a	More than 3 adjacent zinc fingers	MA0750.2	JASPAR
UM244	0.000701339	Etv2	Ets-related factors	ETV2_MOUSE.H11MO.0.A	Hocomoco
UM244	0.0142645	Spi1	Ets-related factors	SPI1_MOUSE.H11MO.0.A	Hocomoco
UM244	0.000701339	Etv2	Ets-related factors	ETV2_HUMAN.H11MO.0.B	Hocomoco
UM244	0.000788969	Elk3	Ets-related factors	MA0759.2	JASPAR
UM244	0.000555298	Gabpa	Ets-related factors	GABPA_MOUSE.H11MO.0.A	Hocomoco
UM244	0.000125576	Erg	Ets-related factors	ERG_HUMAN.H11MO.0.A	Hocomoco
UM244	1.31816e-05	Ehf	Ets-related factors	EHF_MOUSE.H11MO.0.B	Hocomoco
UM244	0.00205673	Etv4	Ets-related factors	ETV4_HUMAN.H11MO.0.B	Hocomoco
UM244	1.31816e-05	Ehf	Ets-related factors	EHF_HUMAN.H11MO.0.B	Hocomoco
UM244	4.86507e-06	Elf2	Ets-related factors	ELF2_MOUSE.H11MO.0.C	Hocomoco
UM244	0.000730631	Elk4	Ets-related factors	ELK4_HUMAN.H11MO.0.A	Hocomoco
UM244	0.00651095	Zkscan5	Factors with multiple dispersed zinc fingers	MA1652.1	JASPAR
UM244	3.90772e-09	Elf3	Ets-related factors	MA0640.2	JASPAR
UM244	0.00202683	Spib	Ets-related factors	SPIB_MOUSE.H11MO.0.A	Hocomoco
UM244	0.00582766	Etv6	Ets-related factors	ETV6_MOUSE.H11MO.0.C	Hocomoco
UM244		Etv5	Ets-related factors	MA0765.3	JASPAR
UM244	0.00738306	Etv5	Ets-related factors	MA0765.3	JASPAR
UM244	1.25519e-05	Elk1	Ets-related factors	ELK1_MOUSE.H11MO.0.B	Hocomoco
UM244	0.00113242	Etv6	Ets-related factors	MA0645.1	JASPAR
UM244	0.198129	Ets2	Ets-related factors	ETS2_MOUSE.H11MO.0.A	Hocomoco
UM244	0.000659851	Elf2	Ets-related factors	ELF2_HUMAN.H11MO.0.C	Hocomoco
UM244	7.67812e-05	Elk1	Ets-related factors	ELK1_HUMAN.H11MO.0.B	Hocomoco
UM244	0.198129	Ets2	Ets-related factors	ETS2_HUMAN.H11MO.0.B	Hocomoco
UM244	0.00108338	Spi1	Ets-related factors	SPI1_HUMAN.H11MO.0.A	Hocomoco
UM244	3.11439e-05	Ets1	Ets-related factors	ETS1_MOUSE.H11MO.0.A	Hocomoco
UM244	0.000103601	Elk4	Ets-related factors	MA0076.2	JASPAR
UM244	5.21673e-05	Erg	Ets-related factors	ERG_MOUSE.H11MO.0.A	Hocomoco
UM244	0.0010632	Elf3	Ets-related factors	ELF3_MOUSE.H11MO.0.B	Hocomoco
UM244	0.00800015	Elk4	Ets-related factors	ELK4_MOUSE.H11MO.0.B	Hocomoco
UM244	0.0139902	Elf5	Ets-related factors	ELF5_MOUSE.H11MO.0.A	Hocomoco
UM244	0.000423043	Elf5	Ets-related factors	ELF5_HUMAN.H11MO.0.A	Hocomoco
UM244	0.00179368	Elf1	Ets-related factors	ELF1_MOUSE.H11MO.0.A	Hocomoco
UM244	0.00162984	Etv1	Ets-related factors	ETV1_HUMAN.H11MO.0.A	Hocomoco
UM244		Erf	Ets-related factors	MA0760.1	JASPAR
UM244	0.0554641	Elf2	Ets-related factors	MA1483.2	JASPAR
UM244	0.0101563	Ets1	Ets-related factors	MA0098.3	JASPAR
UM244	1.56698e-07	Ehf	Ets-related factors	MA0598.3	JASPAR
UM244	0.000403803	Spi1	Ets-related factors	MA0080.6	JASPAR
UM244	0.0103771	Etv7	Ets-related factors	MA1708.1	JASPAR
UM244	0.0105772	Fev	Ets-related factors	MA0156.3	JASPAR
UM244	0.00771162	Etv4	Ets-related factors	ETV4_MOUSE.H11MO.0.B	Hocomoco
UM244	1.80082e-06	Etv1	Ets-related factors	MA0761.2	JASPAR
UM244	0.000781622	Spib	Ets-related factors	MA0081.2	JASPAR
UM244	4.86065e-09	Ikzf3	Three-zinc finger Kruppel-related factors	MA1992.1	JASPAR
UM244	1.12194e-06	Gabpa	Ets-related factors	MA0062.3	JASPAR
UM244	0.0446023	Fli1	Ets-related factors	MA0475.2	JASPAR
UM244	4.9416e-07	Elf1	Ets-related factors	MA0473.3	JASPAR
UM244		Hoxb2	HOX	MA0902.2	JASPAR
UM244	1.3156e-06	Erg	Ets-related factors	MA0474.3	JASPAR
UM244		Fli1	Ets-related factors	MA0475.2	JASPAR
UM244	0.000858569	Elf1	Ets-related factors	ELF1_HUMAN.H11MO.0.A	Hocomoco
UM244	0.0718313	Elf4	Ets-related factors	MA0641.1	JASPAR
UM244	0.254549	Ets2	Ets-related factors	MA1484.1	JASPAR
UM244	0.0010632	Elf3	Ets-related factors	ELF3_HUMAN.H11MO.0.A	Hocomoco
UM244		Etv2	Ets-related factors	MA0762.1	JASPAR
UM244	0.0139902	Spib	Ets-related factors	SPIB_HUMAN.H11MO.0.A	Hocomoco
UM244	0.00198768	Fli1	Ets-related factors	FLI1_MOUSE.H11MO.0.A	Hocomoco
UM244	0.00311853	Elf5	Ets-related factors	MA0136.3	JASPAR
UM244	0.00267442	Fli1	Ets-related factors	FLI1_HUMAN.H11MO.0.A	Hocomoco
UM244	0.0439672	Bcl11a	Factors with multiple dispersed zinc fingers	BC11A_HUMAN.H11MO.0.A	Hocomoco
UM244	0.0101563	Erf	Ets-related factors	MA0760.1	JASPAR
UM244	0.00237798	Etv4	Ets-related factors	MA0764.3	JASPAR
UM244	0.00593933	Etv3	Ets-related factors	MA0763.1	JASPAR
UM244	0.324431	Fev	Ets-related factors	FEV_MOUSE.H11MO.0.B	Hocomoco
UM244		Elk1	Ets-related factors	MA0028.2	JASPAR
UM244	0.324431	Fev	Ets-related factors	FEV_HUMAN.H11MO.0.B	Hocomoco
UM244	0.270916	Znf335	Factors with multiple dispersed zinc fingers	ZN335_MOUSE.H11MO.0.A	Hocomoco
UM244	0.270916	Znf335	Factors with multiple dispersed zinc fingers	ZN335_HUMAN.H11MO.0.A	Hocomoco
UM244	0.00179368	Etv5	Ets-related factors	ETV5_HUMAN.H11MO.0.C	Hocomoco
UM244	0.00662538	Elk1	Ets-related factors	MA0028.2	JASPAR
UM245	0.34431	Ascl1	MyoD/ASC-related factors	MA1100.2	JASPAR
UM245	0.34431	Ascl1	MyoD/ASC-related factors	MA1631.1	JASPAR
UM245	0.0535628	Olig2	Tal-related factors	MA1997.1	JASPAR
UM245	0.0551608	Zic3	More than 3 adjacent zinc fingers	MA0697.2	JASPAR
UM245	0.295931	Myog	MyoD/ASC-related factors	MA0500.2	JASPAR
UM245	0.0900632	Neurod2	Tal-related factors	MA0668.2	JASPAR
UM245	0.0395463	Znf317	More than 3 adjacent zinc fingers	MA1593.1	JASPAR
UM245	0.0535628	Bhlhe22	Tal-related factors	MA1635.1	JASPAR
UM245	0.0535628	Bhlhe22	Tal-related factors	MA0818.2	JASPAR
UM245	0.0535628	Twist2	Tal-related factors	MA0633.2	JASPAR
UM245	0.245652	Osr2	More than 3 adjacent zinc fingers	MA1646.1	JASPAR
UM245	0.323103	Znf93	More than 3 adjacent zinc fingers	MA1721.1	JASPAR
UM245	0.26972	Tcf12	E2A	MA0521.2	JASPAR
UM245	0.0900632	Neurod2	Tal-related factors	MA1993.1	JASPAR
UM246	0.496011	Fosb	Fos-related factors	FOSB_MOUSE.H11MO.0.A	Hocomoco
UM246	0.197436	Junb	Jun-related factors	JUNB_HUMAN.H11MO.0.A	Hocomoco
UM246	0.206966	Atf3	Fos-related factors	ATF3_MOUSE.H11MO.0.A	Hocomoco
UM246	0.436288	Batf3	B-ATF-related factors	MA0835.2	JASPAR
UM246	0.292578	Mafk	Maf-related factors	MA0496.3	JASPAR
UM246	0.102694	Atf3	Fos-related factors	MA1988.1	JASPAR
UM246		Batf	B-ATF-related factors	MA1634.1	JASPAR
UM246	0.216166	Batf	B-ATF-related factors	MA1634.1	JASPAR
UM246	0.34337	Bnc2	Factors with multiple dispersed zinc fingers	MA1928.1	JASPAR
UM246		Fosl1	Fos-related factors	MA0477.2	JASPAR
UM246	0.418834	Maff	Maf-related factors	MAFF_HUMAN.H11MO.0.B	Hocomoco
UM248	0.0791095	Prdm1	More than 3 adjacent zinc finger factors	PRDM1_HUMAN.H11MO.0.A	Hocomoco
UM248	0.0118504	Irf8	Interferon-regulatory factors	IRF8_HUMAN.H11MO.0.B	Hocomoco
UM248	0.0791095	Prdm1	More than 3 adjacent zinc finger factors	PRDM1_MOUSE.H11MO.0.A	Hocomoco
UM248	0.387421	Batf3	B-ATF-related factors	BATF3_MOUSE.H11MO.0.A	Hocomoco
UM248	0.387421	Batf3	B-ATF-related factors	BATF3_HUMAN.H11MO.0.B	Hocomoco
UM248	0.00543826	Irf1	Interferon-regulatory factors	MA0050.3	JASPAR
UM248	0.0207116	Stat2	STAT factors	STAT2_MOUSE.H11MO.0.A	Hocomoco
UM248	0.0118504	Irf8	Interferon-regulatory factors	IRF8_MOUSE.H11MO.0.A	Hocomoco
UM248	0.0207116	Stat2	STAT factors	STAT2_HUMAN.H11MO.0.A	Hocomoco
UM248		Stat1	STAT factors	MA0137.3	JASPAR
UM248	0.0118504	Irf2	Interferon-regulatory factors	IRF2_MOUSE.H11MO.0.B	Hocomoco
UM248	0.00844721	Irf1	Interferon-regulatory factors	IRF1_HUMAN.H11MO.0.A	Hocomoco
UM248	0.0118504	Irf2	Interferon-regulatory factors	IRF2_HUMAN.H11MO.0.A	Hocomoco
UM248	0.00669733	Irf1	Interferon-regulatory factors	IRF1_MOUSE.H11MO.0.A	Hocomoco
UM248	0.180472	Stat1	STAT factors	STAT1_MOUSE.H11MO.0.A	Hocomoco
UM249	0.00296441	Irf8	Interferon-regulatory factors	IRF8_MOUSE.H11MO.0.A	Hocomoco
UM249	0.0180324	Prdm1	More than 3 adjacent zinc finger factors	PRDM1_HUMAN.H11MO.0.A	Hocomoco
UM249	0.00993701	Irf1	Interferon-regulatory factors	IRF1_HUMAN.H11MO.0.A	Hocomoco
UM249	0.200064	Irf7	Interferon-regulatory factors	MA0772.1	JASPAR
UM249	0.0180324	Prdm1	More than 3 adjacent zinc finger factors	PRDM1_MOUSE.H11MO.0.A	Hocomoco
UM249	0.0537343	Batf3	B-ATF-related factors	BATF3_MOUSE.H11MO.0.A	Hocomoco
UM249	0.00623434	Irf1	Interferon-regulatory factors	IRF1_MOUSE.H11MO.0.A	Hocomoco
UM249	0.00260376	Irf2	Interferon-regulatory factors	IRF2_MOUSE.H11MO.0.B	Hocomoco
UM249	0.0537343	Batf3	B-ATF-related factors	BATF3_HUMAN.H11MO.0.B	Hocomoco
UM249		Stat1	STAT factors	MA0137.3	JASPAR
UM249	0.0381788	Irf1	Interferon-regulatory factors	MA0050.3	JASPAR
UM249	0.268276	Stat1	STAT factors	STAT1_MOUSE.H11MO.0.A	Hocomoco
UM249	0.0951595	Stat2	STAT factors	STAT2_MOUSE.H11MO.0.A	Hocomoco
UM249	0.00260376	Irf2	Interferon-regulatory factors	IRF2_HUMAN.H11MO.0.A	Hocomoco
UM249	0.0951595	Stat2	STAT factors	STAT2_HUMAN.H11MO.0.A	Hocomoco
UM249	0.322713	Irf2	Interferon-regulatory factors	MA0051.1	JASPAR
UM249	0.00296441	Irf8	Interferon-regulatory factors	IRF8_HUMAN.H11MO.0.B	Hocomoco
UM251	0.0101034	Znf528	More than 3 adjacent zinc fingers	MA1597.1	JASPAR
UM251	0.157387	Elf5	Ets-related factors	MA0136.3	JASPAR
UM251	0.0587778	Znf528	More than 3 adjacent zinc finger factors	ZN528_HUMAN.H11MO.0.C	Hocomoco
UM251	0.198641	Ewsr1-fli1	Ets-related factors	MA0149.1	JASPAR
UM255	0.09746	Ptf1a	Tal-related factors	MA1618.1	JASPAR
UM255	0.0465125	Bhlha15	Tal-related factors	MA1472.2	JASPAR
UM255	0.430049	Myod1	MyoD/ASC-related factors	MA0499.2	JASPAR
UM255	0.404947	Zbtb18	More than 3 adjacent zinc finger factors	ZBT18_HUMAN.H11MO.0.C	Hocomoco
UM255	0.0710142	Lyl1	Tal-related factors	LYL1_HUMAN.H11MO.0.A	Hocomoco
UM255	0.063335	Myf5	MyoD/ASC-related factors	MA1641.1	JASPAR
UM255	0.0571953	Tcf12	E2A	MA0521.2	JASPAR
UM255	0.0710142	Lyl1	Tal-related factors	LYL1_MOUSE.H11MO.0.A	Hocomoco
UM255	0.293608	Myod1	MyoD / ASC-related factors	MYOD1_MOUSE.H11MO.0.A	Hocomoco
UM255	0.0376769	Ptf1a	Tal-related factors	MA1620.1	JASPAR
UM255	0.0376769	Ptf1a	Tal-related factors	MA1619.1	JASPAR
UM255	0.0415142	Tcf12	E2A-related factors	HTF4_HUMAN.H11MO.0.A	Hocomoco
UM255	0.330463	Tfap4	bHLH-ZIP factors	TFAP4_HUMAN.H11MO.0.A	Hocomoco
UM257	0.144446	Mybl1	Myb/SANT domain factors	MYBA_MOUSE.H11MO.0.C	Hocomoco
UM258	0.455489	Nr4a1	NGFI-B-related receptors (NR4)	MA1112.2	JASPAR
UM258	0.457038	Esr1	Steroid hormone receptors (NR3)	ESR1_HUMAN.H11MO.0.A	Hocomoco
UM258	0.023005	Nr1h2	Thyroid hormone receptor-related factors (NR1)	MA1996.1	JASPAR
UM258	0.495919	Rarg	Thyroid hormone receptor-related factors (NR1)	RARG_MOUSE.H11MO.0.C	Hocomoco
UM258	0.495919	Rarg	Thyroid hormone receptor-related factors (NR1)	RARG_HUMAN.H11MO.0.B	Hocomoco
UM258	0.0945802	Rxrb	RXR-related receptors (NR2)	RXRB_HUMAN.H11MO.0.C	Hocomoco
UM258	0.10067	Thap1	THAP-related factors	MA0597.2	JASPAR
UM258	0.0382999	Rora	Thyroid hormone receptor-related factors (NR1)	RORA_HUMAN.H11MO.0.C	Hocomoco
UM258	0.0382999	Rora	Thyroid hormone receptor-related factors (NR1)	RORA_MOUSE.H11MO.0.C	Hocomoco
UM258	0.0396585	Rxra	RXR-related receptors (NR2)	RXRA_HUMAN.H11MO.0.A	Hocomoco
UM258	0.0973993	Esrra	Steroid hormone receptors (NR3)	ERR1_HUMAN.H11MO.0.A	Hocomoco
UM258	0.425527	Rora	Thyroid hormone receptor-related factors (NR1)	MA0072.1	JASPAR
UM258	0.0144762	Nr2f1	RXR-related receptors (NR2)	MA0017.2	JASPAR
UM258		Rara	Thyroid hormone receptor-related factors (NR1)	MA0729.1	JASPAR
UM258	0.00911737	Nr2f2	RXR-related receptors (NR2)	COT2_HUMAN.H11MO.0.A	Hocomoco
UM258	0.00331071	Nr2f1	RXR-related receptors (NR2)	COT1_HUMAN.H11MO.0.C	Hocomoco
UM258	0.002607	Nr2f2	RXR-related receptors (NR2)	COT2_MOUSE.H11MO.0.A	Hocomoco
UM258	0.0144762	Nr2f1	RXR-related receptors (NR2)	MA1537.1	JASPAR
UM258	0.0144762	Nr2f1	RXR-related receptors (NR2)	MA1538.1	JASPAR
UM258	0.186304	Nr4a2	NGFI-B-related receptors (NR4)	NR4A2_MOUSE.H11MO.0.C	Hocomoco
UM258	0.425527	Rora	Thyroid hormone receptor-related factors (NR1)	MA0071.1	JASPAR
UM258	0.186304	Nr4a2	NGFI-B-related receptors (NR4)	NR4A2_HUMAN.H11MO.0.C	Hocomoco
UM258	0.147709	Nr2f2	RXR-related receptors (NR2)	MA1111.1	JASPAR
UM258	0.219407	Esr1	Steroid hormone receptors (NR3)	MA0112.3	JASPAR
UM258	0.376331	Esrrb	Steroid hormone receptors (NR3)	ERR2_MOUSE.H11MO.0.A	Hocomoco
UM258	0.0153574	Nr1h4	Thyroid hormone receptor-related factors (NR1)	MA1110.2	JASPAR
UM258	0.257207	Nr2c1	RXR-related receptors (NR2)	NR2C1_HUMAN.H11MO.0.C	Hocomoco
UM258		Rara	Thyroid hormone receptor-related factors (NR1)	MA0730.1	JASPAR
UM258	0.129838	Esr2	Steroid hormone receptors (NR3)	MA0258.2	JASPAR
UM258	0.0945802	Rxrb	RXR-related receptors (NR2)	RXRB_MOUSE.H11MO.0.C	Hocomoco
UM258	0.257207	Nr2c1	RXR-related receptors (NR2)	NR2C1_MOUSE.H11MO.0.C	Hocomoco
UM258	0.200065	Nr5a1	FTZF1related(NR5A)	MA1540.2	JASPAR
UM259	0.0139488	Hoxa9	HOX-related factors	HXA9_MOUSE.H11MO.0.B	Hocomoco
UM259	0.009712	Hoxb8	HOX-related factors	HXB8_MOUSE.H11MO.0.C	Hocomoco
UM259	0.0139488	Hoxa9	HOX-related factors	HXA9_HUMAN.H11MO.0.B	Hocomoco
UM259	0.0298027	Hoxb7	HOX-related factors	HXB7_MOUSE.H11MO.0.C	Hocomoco
UM259	0.0231583	Pbx2	TALE-type homeo domain factors	MA1113.2	JASPAR
UM259	0.0248319	Onecut1	HD-CUT factors	HNF6_HUMAN.H11MO.0.B	Hocomoco
UM259	0.000520428	Meis1	TALE-type homeo domain factors	MEIS1_HUMAN.H11MO.0.A	Hocomoco
UM259	0.0248319	Onecut1	HD-CUT factors	HNF6_MOUSE.H11MO.0.A	Hocomoco
UM259	0.0934916	Hoxc9	HOX-related factors	HXC9_MOUSE.H11MO.0.A	Hocomoco
UM259	0.00699318	Pbx1	TALE-type homeo domain factors	MA0070.1	JASPAR
UM259	0.009712	Hoxb8	HOX-related factors	HXB8_HUMAN.H11MO.0.C	Hocomoco
UM259	0.0298027	Hoxb7	HOX-related factors	HXB7_HUMAN.H11MO.0.C	Hocomoco
UM259	0.000922223	Pdx1	HOX-related factors	PDX1_HUMAN.H11MO.0.A	Hocomoco
UM259	0.000520428	Meis1	TALE-type homeo domain factors	MEIS1_MOUSE.H11MO.0.A	Hocomoco
UM259	0.143863	Cux2	HD-CUT factors	CUX2_MOUSE.H11MO.0.C	Hocomoco
UM259	0.419668	Cux1	HD-CUT factors	CUX1_HUMAN.H11MO.0.C	Hocomoco
UM259	0.34451	Cux2	HD-CUT	MA0755.1	JASPAR
UM259	0.279547	Pax7	Paired plus homeo domain	MA0680.2	JASPAR
UM259	0.238804	Onecut1	HD-CUT	MA0679.2	JASPAR
UM259	0.21985	Hoxa1	HOX-related factors	HXA1_MOUSE.H11MO.0.C	Hocomoco
UM259	0.419668	Cux1	HD-CUT factors	CUX1_MOUSE.H11MO.0.C	Hocomoco
UM259	0.1168	Pbx2	TALE-type homeo domain factors	PBX2_HUMAN.H11MO.0.C	Hocomoco
UM259	0.1168	Pbx2	TALE-type homeo domain factors	PBX2_MOUSE.H11MO.0.C	Hocomoco
UM259	0.21985	Hoxa1	HOX-related factors	HXA1_HUMAN.H11MO.0.C	Hocomoco
UM26	0.0177568	Jund	Jun-related factors	JUND_MOUSE.H11MO.0.A	Hocomoco
UM26	0.00105851	Junb	Jun-related factors	JUNB_HUMAN.H11MO.0.A	Hocomoco
UM26		Fosl1	Fos-related factors	MA0477.2	JASPAR
UM26	0.456692	Nfe2	Jun-related factors	NFE2_HUMAN.H11MO.0.A	Hocomoco
UM26	0.135491	Mafk	Maf-related factors	MA0496.3	JASPAR
UM26	0.385968	Jdp2	Fos-related factors	MA0655.1	JASPAR
UM26	0.385968	Jdp2	Fos-related factors	MA0656.1	JASPAR
UM26	0.0371952	Fosl2	Fos-related factors	MA0478.1	JASPAR
UM26		Jun	Jun-related factors	MA0488.1	JASPAR
UM26	0.00233396	Fosl1	Fos-related factors	FOSL1_MOUSE.H11MO.0.A	Hocomoco
UM26	0.0045945	Bnc2	Factors with multiple dispersed zinc fingers	MA1928.1	JASPAR
UM26	0.0371952	Fos	Fos-related factors	MA1951.1	JASPAR
UM26	0.00233396	Fosl1	Fos-related factors	FOSL1_HUMAN.H11MO.0.A	Hocomoco
UM26	0.0371952	Fos	Fos-related factors	MA0476.1	JASPAR
UM26		Batf	B-ATF-related factors	MA1634.1	JASPAR
UM26		Fos	Fos-related factors	MA1951.1	JASPAR
UM26	0.00893197	Batf	B-ATF-related factors	MA1634.1	JASPAR
UM26		Fos	Fos-related factors	MA0476.1	JASPAR
UM26	0.0285626	Fosl1	Fos-related factors	MA0477.2	JASPAR
UM26	0.00344108	Atf3	Fos-related factors	MA1988.1	JASPAR
UM26	0.00274822	Jund	Jun-related factors	JUND_HUMAN.H11MO.0.A	Hocomoco
UM26	0.00695103	Atf3	Fos-related factors	ATF3_MOUSE.H11MO.0.A	Hocomoco
UM26	0.0114692	Fos	Fos-related factors	FOS_HUMAN.H11MO.0.A	Hocomoco
UM26	0.00704679	Fosl2	Fos-related factors	FOSL2_HUMAN.H11MO.0.A	Hocomoco
UM26	0.00531617	Jun	Jun-related factors	JUN_HUMAN.H11MO.0.A	Hocomoco
UM26	0.00368438	Fos	Fos-related factors	FOS_MOUSE.H11MO.0.A	Hocomoco
UM26	0.0998913	Bach1	Jun-related factors	MA1633.2	JASPAR
UM26	0.014323	Jun	Jun-related factors	MA0489.2	JASPAR
UM26	0.00307717	Fosl2	Fos-related factors	FOSL2_MOUSE.H11MO.0.A	Hocomoco
UM26	0.0322332	Fosb	Fos-related factors	FOSB_MOUSE.H11MO.0.A	Hocomoco
UM26	0.0181178	Jun	Jun-related factors	JUN_MOUSE.H11MO.0.A	Hocomoco
UM26		Fosl2	Fos-related factors	MA0478.1	JASPAR
UM26	0.0223438	Junb	Jun-related factors	JUNB_MOUSE.H11MO.0.A	Hocomoco
UM26	0.45377	Pknox1	TALE-type homeo domain factors	MA0782.2	JASPAR
UM26	0.0294376	Fosb	Fos-related factors	FOSB_HUMAN.H11MO.0.A	Hocomoco
UM26	0.357916	Pbx3	TALE-type homeo domain factors	MA1114.1	JASPAR
UM26	0.00893197	Batf3	B-ATF-related factors	MA0835.2	JASPAR
UM26	0.186476	Msantd3	Myb/SANT domain factors	MA1523.1	JASPAR
UM26	0.254976	Nfe2	Jun-related factors	MA0841.1	JASPAR
UM26	0.394796	Nkx2-2	NK	MA1645.1	JASPAR
UM262	0.256692	Foxa2	FOX	MA0047.3	JASPAR
UM262	0.256692	Foxk1	Forkhead box (FOX) factors	FOXK1_MOUSE.H11MO.0.A	Hocomoco
UM262	0.269696	Foxp2	Forkhead box (FOX) factors	FOXP2_MOUSE.H11MO.0.A	Hocomoco
UM262	0.016888	Foxm1	Forkhead box (FOX) factors	FOXM1_MOUSE.H11MO.0.B	Hocomoco
UM262	0.213008	Foxk1	Forkhead box (FOX) factors	FOXK1_HUMAN.H11MO.0.A	Hocomoco
UM262	0.153054	Foxo1	FOX	MA0480.2	JASPAR
UM262	0.128282	Foxa3	FOX	MA1683.1	JASPAR
UM262	0.016888	Foxm1	Forkhead box (FOX) factors	FOXM1_HUMAN.H11MO.0.A	Hocomoco
UM262	0.121814	Foxe1	FOX	MA1487.2	JASPAR
UM262	0.218544	Foxo3	FOX	MA0157.3	JASPAR
UM262	0.282352	Foxc2	FOX	MA0846.1	JASPAR
UM262	0.441479	Foxc1	Forkhead box (FOX) factors	FOXC1_HUMAN.H11MO.0.C	Hocomoco
UM262	0.293637	Foxp1	Forkhead box (FOX) factors	FOXP1_HUMAN.H11MO.0.A	Hocomoco
UM262	0.0817062	Foxk2	FOX	MA1103.2	JASPAR
UM262	0.117348	Foxp1	FOX	MA0481.3	JASPAR
UM262	0.0423379	Foxf1	FOX	MA1606.1	JASPAR
UM262	0.0313134	Ar	Steroid hormone receptors (NR3)	ANDR_HUMAN.H11MO.0.A	Hocomoco
UM262	0.0284525	Foxj2	Forkhead box (FOX) factors	FOXJ2_MOUSE.H11MO.0.C	Hocomoco
UM262	0.140159	Foxp2	FOX	MA0593.1	JASPAR
UM262	0.0208224	Foxd2	FOX	MA0847.3	JASPAR
UM262	0.117967	Foxd3	Forkhead box (FOX) factors	FOXD3_MOUSE.H11MO.0.C	Hocomoco
UM262	0.441479	Foxc1	Forkhead box (FOX) factors	FOXC1_MOUSE.H11MO.0.C	Hocomoco
UM262	0.411435	Foxa3	Forkhead box (FOX) factors	FOXA3_MOUSE.H11MO.0.A	Hocomoco
UM262	0.411435	Foxa3	Forkhead box (FOX) factors	FOXA3_HUMAN.H11MO.0.B	Hocomoco
UM262	0.394442	Foxa1	Forkhead box (FOX) factors	FOXA1_HUMAN.H11MO.0.A	Hocomoco
UM262	0.387455	Foxp3	FOX	MA0850.1	JASPAR
UM262	0.31791	Foxl1	FOX	MA0033.2	JASPAR
UM262	0.449994	Foxk1	FOX	MA0852.2	JASPAR
UM262	0.0284525	Foxj2	Forkhead box (FOX) factors	FOXJ2_HUMAN.H11MO.0.C	Hocomoco
UM264	0.285145	Prdm1	More than 3 adjacent zinc fingers	MA0508.3	JASPAR
UM267	0.423635	Foxp1	Forkhead box (FOX) factors	FOXP1_HUMAN.H11MO.0.A	Hocomoco
UM268	0.0289099	Mxi1	bHLH-ZIP	MA1108.2	JASPAR
UM268	0.190412	Usf1	bHLH-ZIP	MA0093.3	JASPAR
UM268	0.463071	Bhlhe40	Hairy-related factors	BHE40_HUMAN.H11MO.0.A	Hocomoco
UM268	0.33248	Bhlhe40	Hairy-related factors	MA0464.2	JASPAR
UM269	0.492929	Tfeb	bHLH-ZIP factors	TFEB_MOUSE.H11MO.0.C	Hocomoco
UM269	0.458044	Usf1	bHLH-ZIP	MA0093.3	JASPAR
UM269	0.492929	Tfeb	bHLH-ZIP factors	TFEB_HUMAN.H11MO.0.C	Hocomoco
UM269	0.132064	Mxi1	bHLH-ZIP	MA1108.2	JASPAR
UM274	0.199288	Tp53	p53-related factors	P53_MOUSE.H11MO.0.A	Hocomoco
UM28	0.421982	Atf3	Fos-related factors	ATF3_MOUSE.H11MO.0.A	Hocomoco
UM28	0.150635	Zfp57	Factors with multiple dispersed zinc fingers	ZFP57_MOUSE.H11MO.0.B	Hocomoco
UM29	0.117339	Klf3	Three-zinc finger Krüppel-related factors	KLF3_MOUSE.H11MO.0.A	Hocomoco
UM29	0.117339	Klf3	Three-zinc finger Krüppel-related factors	KLF3_HUMAN.H11MO.0.B	Hocomoco
UM29	0.380736	Nr1h4	Thyroid hormone receptor-related factors (NR1)	NR1H4_MOUSE.H11MO.0.A	Hocomoco
UM29	0.380736	Nr1h4	Thyroid hormone receptor-related factors (NR1)	NR1H4_HUMAN.H11MO.0.B	Hocomoco
UM29	0.101229	Sp3	Three-zinc finger Krüppel-related factors	SP3_HUMAN.H11MO.0.B	Hocomoco
UM29	0.243538	Mxi1	bHLH-ZIP factors	MXI1_HUMAN.H11MO.0.A	Hocomoco
UM29	0.221429	Rfx1	RFX-related factors	RFX1_MOUSE.H11MO.0.A	Hocomoco
UM29	0.0018077	Zfx	More than 3 adjacent zinc finger factors	ZFX_MOUSE.H11MO.0.B	Hocomoco
UM29	0.101229	Sp3	Three-zinc finger Krüppel-related factors	SP3_MOUSE.H11MO.0.B	Hocomoco
UM29	0.0643144	Plagl1	More than 3 adjacent zinc fingers	MA1615.1	JASPAR
UM29	0.243538	Mxi1	bHLH-ZIP factors	MXI1_MOUSE.H11MO.0.A	Hocomoco
UM29	0.360246	Zfx	More than 3 adjacent zinc finger factors	ZFX_HUMAN.H11MO.0.A	Hocomoco
UM29	0.221429	Rfx1	RFX-related factors	RFX1_HUMAN.H11MO.0.B	Hocomoco
UM29	0.000857682	Zfx	More than 3 adjacent zinc fingers	MA0146.2	JASPAR
UM3	0.451429	Klf6	Three-zinc finger Krüppel-related factors	KLF6_HUMAN.H11MO.0.A	Hocomoco
UM3	0.0607534	Klf5	Three-zinc finger Krüppel-related factors	KLF5_MOUSE.H11MO.0.A	Hocomoco
UM3	0.451429	Klf6	Three-zinc finger Krüppel-related factors	KLF6_MOUSE.H11MO.0.B	Hocomoco
UM3	0.194093	Klf7	Three-zinc finger Kruppel-related factors	MA1959.1	JASPAR
UM32	0.383792	Onecut3	HD-CUT	MA0757.1	JASPAR
UM37	0.246766	Nr4a2	NGFI-B-related receptors (NR4)	NR4A2_HUMAN.H11MO.0.C	Hocomoco
UM37	0.0183347	Nr2f2	RXR-related receptors (NR2)	MA1111.1	JASPAR
UM37	0.407175	Nr5a2	FTZ-F1-related receptors (NR5)	NR5A2_MOUSE.H11MO.0.A	Hocomoco
UM37	0.0455747	Nr5a1	FTZ-F1-related receptors (NR5)	STF1_MOUSE.H11MO.0.B	Hocomoco
UM37	0.31812	Nr5a2	FTZF1related(NR5A)	MA0505.2	JASPAR
UM37	0.0455747	Nr5a1	FTZ-F1-related receptors (NR5)	STF1_HUMAN.H11MO.0.B	Hocomoco
UM37	0.246766	Nr4a2	NGFI-B-related receptors (NR4)	NR4A2_MOUSE.H11MO.0.C	Hocomoco
UM37	0.0863908	Esrrg	Steroid hormone receptors (NR3)	MA0643.1	JASPAR
UM37	0.00789192	Esrrg	Steroid hormone receptors (NR3)	ERR3_MOUSE.H11MO.0.C	Hocomoco
UM37	0.216504	Rora	Thyroid hormone receptor-related factors (NR1)	RORA_MOUSE.H11MO.0.C	Hocomoco
UM37	0.196249	Nr2f2	RXR-related receptors (NR2)	COT2_MOUSE.H11MO.0.A	Hocomoco
UM37	0.0343406	Esrrb	Steroid hormone receptors (NR3)	ERR2_HUMAN.H11MO.0.A	Hocomoco
UM37	0.203617	Nr4a1	NGFI-B-related receptors (NR4)	NR4A1_MOUSE.H11MO.0.B	Hocomoco
UM37	0.0215485	Nr4a1	NGFI-B-related receptors (NR4)	NR4A1_HUMAN.H11MO.0.A	Hocomoco
UM37	0.472052	Esrrb	Steroid hormone receptors (NR3)	ERR2_MOUSE.H11MO.0.A	Hocomoco
UM37	0.143359	Nr1h2	Thyroid hormone receptor-related factors (NR1)	MA1996.1	JASPAR
UM37	0.393825	Esrrg	Steroid hormone receptors (NR3)	ERR3_HUMAN.H11MO.0.B	Hocomoco
UM37	0.407175	Nr5a2	FTZ-F1-related receptors (NR5)	NR5A2_HUMAN.H11MO.0.B	Hocomoco
UM37	0.0504202	Esrra	Steroid hormone receptors (NR3)	MA0592.3	JASPAR
UM37	0.461742	Nr2f2	RXR-related receptors (NR2)	COT2_HUMAN.H11MO.0.A	Hocomoco
UM37	0.216504	Rora	Thyroid hormone receptor-related factors (NR1)	RORA_HUMAN.H11MO.0.C	Hocomoco
UM37	0.0473325	Nr5a1	FTZF1related(NR5A)	MA1540.2	JASPAR
UM37	0.0513141	Esrra	Steroid hormone receptors (NR3)	ERR1_HUMAN.H11MO.0.A	Hocomoco
UM37	0.061752	Nr4a1	NGFI-B-related receptors (NR4)	MA1112.2	JASPAR
UM40	0.0738385	Spib	Ets-related factors	MA0081.2	JASPAR
UM40	0.196282	Zbtb7a	More than 3 adjacent zinc fingers	MA0750.2	JASPAR
UM40	0.305438	Elf1	Ets-related factors	ELF1_HUMAN.H11MO.0.A	Hocomoco
UM40	0.119673	Spi1	Ets-related factors	SPI1_MOUSE.H11MO.0.A	Hocomoco
UM40	0.35861	Spi1	Ets-related factors	MA0080.6	JASPAR
UM40	0.461783	Ehf	Ets-related factors	EHF_HUMAN.H11MO.0.B	Hocomoco
UM40	0.149331	Ehf	Ets-related factors	MA0598.3	JASPAR
UM40	0.181478	Elk1	Ets-related factors	ELK1_HUMAN.H11MO.0.B	Hocomoco
UM40	0.0829315	Elf1	Ets-related factors	MA0473.3	JASPAR
UM40	0.493083	Etv1	Ets-related factors	MA0761.2	JASPAR
UM40	0.375681	Erg	Ets-related factors	MA0474.3	JASPAR
UM40	0.305438	Elf3	Ets-related factors	MA0640.2	JASPAR
UM40	0.284904	Gabpa	Ets-related factors	MA0062.3	JASPAR
UM40	0.461783	Ikzf3	Three-zinc finger Kruppel-related factors	MA1992.1	JASPAR
UM40	0.162812	Spi1	Ets-related factors	SPI1_HUMAN.H11MO.0.A	Hocomoco
UM40	0.0891335	Spib	Ets-related factors	SPIB_HUMAN.H11MO.0.A	Hocomoco
UM40	0.256945	Elk1	Ets-related factors	ELK1_MOUSE.H11MO.0.B	Hocomoco
UM40	0.461783	Ehf	Ets-related factors	EHF_MOUSE.H11MO.0.B	Hocomoco
UM40	0.0514587	Spib	Ets-related factors	SPIB_MOUSE.H11MO.0.A	Hocomoco
UM40	0.232695	Etv6	Ets-related factors	MA0645.1	JASPAR
UM41	0.130501	Fosl1	Fos-related factors	FOSL1_MOUSE.H11MO.0.A	Hocomoco
UM41	0.284586	Nfe2l2	Jun-related factors	MA0150.2	JASPAR
UM41	0.159988	Jun	Jun-related factors	JUN_HUMAN.H11MO.0.A	Hocomoco
UM41	0.0463718	Mafg	Maf-related factors	MA0659.3	JASPAR
UM41	0.0881775	Nfe2	Jun-related factors	NFE2_HUMAN.H11MO.0.A	Hocomoco
UM41	0.00616898	Atf3	Fos-related factors	ATF3_MOUSE.H11MO.0.A	Hocomoco
UM41	0.0867546	Fosl2	Fos-related factors	FOSL2_MOUSE.H11MO.0.A	Hocomoco
UM41		Fosl1	Fos-related factors	MA0477.2	JASPAR
UM41	0.00587379	Junb	Jun-related factors	JUNB_HUMAN.H11MO.0.A	Hocomoco
UM41	0.0104468	Fosb	Fos-related factors	FOSB_MOUSE.H11MO.0.A	Hocomoco
UM41	0.109002	Fosl1	Fos-related factors	MA0477.2	JASPAR
UM41	0.446371	Mafk	Maf-related factors	MAFK_MOUSE.H11MO.0.A	Hocomoco
UM41	0.023023	Batf3	B-ATF-related factors	MA0835.2	JASPAR
UM41	0.106754	Jund	Jun-related factors	JUND_HUMAN.H11MO.0.A	Hocomoco
UM41	0.0105349	Mafk	Maf-related factors	MA0496.3	JASPAR
UM41	0.303789	Batf	B-ATF-related factors	BATF_MOUSE.H11MO.0.A	Hocomoco
UM41	0.00866769	Bach2	Jun-related factors	BACH2_MOUSE.H11MO.0.A	Hocomoco
UM41	0.497235	Batf	B-ATF-related factors	BATF_HUMAN.H11MO.0.A	Hocomoco
UM41	0.0194722	Fosb	Fos-related factors	FOSB_HUMAN.H11MO.0.A	Hocomoco
UM41	0.176651	Mafb	Maf-related factors	MAFB_HUMAN.H11MO.0.B	Hocomoco
UM41	0.176651	Mafb	Maf-related factors	MAFB_MOUSE.H11MO.0.B	Hocomoco
UM41	0.0393488	Junb	Jun-related factors	JUNB_MOUSE.H11MO.0.A	Hocomoco
UM41	0.00637665	Bnc2	Factors with multiple dispersed zinc fingers	MA1928.1	JASPAR
UM41	0.00637665	Jun	Jun-related factors	MA0489.2	JASPAR
UM41	0.0180419	Jun	Jun-related factors	JUN_MOUSE.H11MO.0.A	Hocomoco
UM41	0.0012441	Atf3	Fos-related factors	MA1988.1	JASPAR
UM41	0.118266	Jund	Jun-related factors	JUND_MOUSE.H11MO.0.A	Hocomoco
UM41		Jun	Jun-related factors	MA0488.1	JASPAR
UM41		Batf	B-ATF-related factors	MA1634.1	JASPAR
UM41	0.00449739	Batf	B-ATF-related factors	MA1634.1	JASPAR
UM41	0.031274	Fos	Fos-related factors	FOS_HUMAN.H11MO.0.A	Hocomoco
UM41	0.477109	Bach1	Jun-related factors	BACH1_MOUSE.H11MO.0.C	Hocomoco
UM41	0.00392597	Bach2	Jun-related factors	BACH2_HUMAN.H11MO.0.A	Hocomoco
UM41	0.0254917	Bach1	Jun-related factors	BACH1_HUMAN.H11MO.0.A	Hocomoco
UM41		Fos	Fos-related factors	MA0476.1	JASPAR
UM41		Fos	Fos-related factors	MA1951.1	JASPAR
UM41	0.0115461	Nfe2l2	Jun-related factors	NF2L2_MOUSE.H11MO.0.A	Hocomoco
UM41	0.286525	Fos	Fos-related factors	MA0476.1	JASPAR
UM41	0.286525	Fos	Fos-related factors	MA1951.1	JASPAR
UM41	0.210778	Mafa	Maf-related factors	MA1521.1	JASPAR
UM41	0.326024	Nfe2	Jun-related factors	NFE2_MOUSE.H11MO.0.A	Hocomoco
UM41	0.112855	Maf	Maf-related factors	MA1520.1	JASPAR
UM41	0.130501	Fosl1	Fos-related factors	FOSL1_HUMAN.H11MO.0.A	Hocomoco
UM41	0.0200825	Maff	Maf-related factors	MAFF_HUMAN.H11MO.0.B	Hocomoco
UM41		Fosl2	Fos-related factors	MA0478.1	JASPAR
UM42	0.012725	Znf384	More than 3 adjacent zinc fingers	MA1125.1	JASPAR
UM45	0.300488	Fosl2	Fos-related factors	FOSL2_MOUSE.H11MO.0.A	Hocomoco
UM45	0.473758	Fosb	Fos-related factors	FOSB_HUMAN.H11MO.0.A	Hocomoco
UM45	0.35306	Jun	Jun-related factors	JUN_MOUSE.H11MO.0.A	Hocomoco
UM45	0.220322	Atf3	Fos-related factors	ATF3_MOUSE.H11MO.0.A	Hocomoco
UM45	0.196697	Junb	Jun-related factors	JUNB_HUMAN.H11MO.0.A	Hocomoco
UM45	0.365572	Mafk	Maf-related factors	MA0496.3	JASPAR
UM45	0.358751	Fosl1	Fos-related factors	FOSL1_MOUSE.H11MO.0.A	Hocomoco
UM45	0.378133	Zfp57	Factors with multiple dispersed zinc fingers	ZFP57_MOUSE.H11MO.0.B	Hocomoco
UM45	0.358751	Fosl1	Fos-related factors	FOSL1_HUMAN.H11MO.0.A	Hocomoco
UM45	0.442626	Fos	Fos-related factors	FOS_HUMAN.H11MO.0.A	Hocomoco
UM5	0.0963331	Mef2a	Regulators of differentiation	MEF2A_MOUSE.H11MO.0.A	Hocomoco
UM5	0.151197	Mef2a	Regulators of differentiation	MA0052.4	JASPAR
UM5	0.151197	Mef2c	Regulators of differentiation	MEF2C_MOUSE.H11MO.0.A	Hocomoco
UM5	0.156909	Mef2b	Regulators of differentiation	MEF2B_HUMAN.H11MO.0.A	Hocomoco
UM5	0.190739	Mef2c	Regulators of differentiation	MEF2C_HUMAN.H11MO.0.A	Hocomoco
UM5	0.365615	Foxd3	FOX	MA0041.2	JASPAR
UM5	0.158066	Mef2a	Regulators of differentiation	MEF2A_HUMAN.H11MO.0.A	Hocomoco
UM5	0.450917	Znf354a	More than 3 adjacent zinc fingers	MA1978.1	JASPAR
UM50	0.161263	Zkscan3	More than 3 adjacent zinc fingers	MA1973.1	JASPAR
UM51	0.222717	Znf454	More than 3 adjacent zinc fingers	MA1712.1	JASPAR
UM51	0.192454	Plagl2	More than 3 adjacent zinc fingers	MA1548.1	JASPAR
UM53	0.129866	Sp5	Three-zinc finger Kruppel-related factors	MA1965.1	JASPAR
UM53	0.469135	Znf460	More than 3 adjacent zinc fingers	MA1596.1	JASPAR
UM55	0.193878	Wt1	More than 3 adjacent zinc fingers	MA1627.1	JASPAR
UM55	0.0994349	Znf281	More than 3 adjacent zinc fingers	MA1630.2	JASPAR
UM55	0.263398	Sp5	Three-zinc finger Kruppel-related factors	MA1965.1	JASPAR
UM55	0.364786	Mzf1	More than 3 adjacent zinc fingers	MA0056.2	JASPAR
UM55	0.0763053	Znf281	More than 3 adjacent zinc finger factors	ZN281_HUMAN.H11MO.0.A	Hocomoco
UM55	0.142426	Znf281	More than 3 adjacent zinc finger factors	ZN281_MOUSE.H11MO.0.A	Hocomoco
UM55	0.46278	Wt1	More than 3 adjacent zinc finger factors	WT1_HUMAN.H11MO.0.C	Hocomoco
UM55	0.46278	Wt1	More than 3 adjacent zinc finger factors	WT1_MOUSE.H11MO.0.B	Hocomoco
UM57	0.264264	Junb	Jun-related factors	JUNB_MOUSE.H11MO.0.A	Hocomoco
UM57	0.0287761	Fosl2	Fos-related factors	FOSL2_MOUSE.H11MO.0.A	Hocomoco
UM57	0.305778	Fosb	Fos-related factors	FOSB_HUMAN.H11MO.0.A	Hocomoco
UM57	0.0284675	Fos	Fos-related factors	FOS_MOUSE.H11MO.0.A	Hocomoco
UM57	0.0520398	Jun	Jun-related factors	JUN_HUMAN.H11MO.0.A	Hocomoco
UM57	0.03416	Jund	Jun-related factors	JUND_MOUSE.H11MO.0.A	Hocomoco
UM57	0.0338359	Fosl1	Fos-related factors	FOSL1_HUMAN.H11MO.0.A	Hocomoco
UM57	0.0719495	Fosl2	Fos-related factors	FOSL2_HUMAN.H11MO.0.A	Hocomoco
UM57	0.0313599	Jund	Jun-related factors	JUND_HUMAN.H11MO.0.A	Hocomoco
UM57	0.134072	Fos	Fos-related factors	FOS_HUMAN.H11MO.0.A	Hocomoco
UM57	0.0246318	Jun	Jun-related factors	JUN_MOUSE.H11MO.0.A	Hocomoco
UM57	0.0338359	Fosl1	Fos-related factors	FOSL1_MOUSE.H11MO.0.A	Hocomoco
UM57	0.303356	Fosl1	Fos-related factors	MA0477.2	JASPAR
UM57	0.353244	Fosb	Fos-related factors	FOSB_MOUSE.H11MO.0.A	Hocomoco
UM57	0.0338359	Bnc2	Factors with multiple dispersed zinc fingers	MA1928.1	JASPAR
UM57	0.136536	Jun	Jun-related factors	MA0489.2	JASPAR
UM57	0.272304	Msantd3	Myb/SANT domain factors	MA1523.1	JASPAR
UM57	0.0404781	Atf3	Fos-related factors	MA1988.1	JASPAR
UM57		Batf	B-ATF-related factors	MA1634.1	JASPAR
UM57	0.0784182	Batf	B-ATF-related factors	MA1634.1	JASPAR
UM57		Fos	Fos-related factors	MA0476.1	JASPAR
UM57	0.0388651	Pbx3	TALE-type homeo domain factors	MA1114.1	JASPAR
UM57	0.0473595	Pknox1	TALE-type homeo domain factors	MA0782.2	JASPAR
UM57	0.329335	Nkx2-2	NK	MA1645.1	JASPAR
UM57	0.126434	Nkx2-5	NK	MA0063.2	JASPAR
UM57		Fos	Fos-related factors	MA1951.1	JASPAR
UM57	0.362491	Fos	Fos-related factors	MA1951.1	JASPAR
UM57	0.0850093	Batf3	B-ATF-related factors	MA0835.2	JASPAR
UM57	0.362491	Fos	Fos-related factors	MA0476.1	JASPAR
UM57	0.0108043	Junb	Jun-related factors	JUNB_HUMAN.H11MO.0.A	Hocomoco
UM57	0.106004	Atf3	Fos-related factors	ATF3_MOUSE.H11MO.0.A	Hocomoco
UM58	0.125736	Twist2	Tal-related factors	MA0633.2	JASPAR
UM58	0.10256	Bhlhe22	Tal-related factors	MA1635.1	JASPAR
UM58	0.0315988	Tcf3	E2A-related factors	TFE2_HUMAN.H11MO.0.A	Hocomoco
UM58	0.400056	Ascl2	MyoD/ASC-related factors	MA0816.1	JASPAR
UM58	0.139049	Olig2	Tal-related factors	MA1997.1	JASPAR
UM58	0.214333	Atoh1	Tal-related factors	ATOH1_MOUSE.H11MO.0.B	Hocomoco
UM58	0.214333	Atoh1	Tal-related factors	ATOH1_HUMAN.H11MO.0.B	Hocomoco
UM58	0.0615023	Ascl2	MyoD / ASC-related factors	ASCL2_MOUSE.H11MO.0.C	Hocomoco
UM58	0.187169	Neurod2	Tal-related factors	MA0668.2	JASPAR
UM58	0.187169	Neurod2	Tal-related factors	MA1993.1	JASPAR
UM58	9.05576e-05	Tcf4	E2A-related factors	ITF2_HUMAN.H11MO.0.C	Hocomoco
UM58	0.35794	Myf6	MyoD / ASC-related factors	MYF6_MOUSE.H11MO.0.C	Hocomoco
UM58	0.35794	Myf6	MyoD / ASC-related factors	MYF6_HUMAN.H11MO.0.C	Hocomoco
UM58	0.0108822	Tcf12	E2A-related factors	HTF4_HUMAN.H11MO.0.A	Hocomoco
UM58	0.49174	Tcf12	E2A	MA0521.2	JASPAR
UM58	0.239103	Ptf1a	Tal-related factors	PTF1A_HUMAN.H11MO.0.B	Hocomoco
UM58	0.0108822	Ascl1	MyoD/ASC-related factors	MA1631.1	JASPAR
UM58	0.315642	Ascl1	MyoD / ASC-related factors	ASCL1_HUMAN.H11MO.0.A	Hocomoco
UM58	0.254195	Myog	MyoD/ASC-related factors	MA0500.2	JASPAR
UM58	0.259556	Ascl1	MyoD / ASC-related factors	ASCL1_MOUSE.H11MO.0.A	Hocomoco
UM58	0.0759182	Bhlha15	Tal-related factors	BHA15_MOUSE.H11MO.0.A	Hocomoco
UM58	0.0759182	Bhlha15	Tal-related factors	BHA15_HUMAN.H11MO.0.B	Hocomoco
UM58	0.239103	Ptf1a	Tal-related factors	PTF1A_MOUSE.H11MO.0.A	Hocomoco
UM58	0.0315988	Tcf3	E2A-related factors	TFE2_MOUSE.H11MO.0.A	Hocomoco
UM58	0.0251215	Tcf12	E2A	MA1648.1	JASPAR
UM58		Tfap4	bHLH-ZIP	MA0691.1	JASPAR
UM58		Tfap4	bHLH-ZIP	MA1570.1	JASPAR
UM58	0.049364	Tcf3	E2A	MA0522.3	JASPAR
UM58	0.293051	Zscan31	More than 3 adjacent zinc finger factors	ZSC31_HUMAN.H11MO.0.C	Hocomoco
UM58	0.30252	Neurod2	Tal-related factors	NDF2_MOUSE.H11MO.0.A	Hocomoco
UM58	0.0108822	Ascl1	MyoD/ASC-related factors	MA1100.2	JASPAR
UM58	0.00295793	Tcf12	E2A-related factors	HTF4_MOUSE.H11MO.0.A	Hocomoco
UM58	0.10256	Bhlhe22	Tal-related factors	MA0818.2	JASPAR
UM6	0.439673	Prdm16	Factors with multiple dispersed zinc fingers	PRD16_MOUSE.H11MO.0.B	Hocomoco
UM61	0.261072	Prdm1	More than 3 adjacent zinc finger factors	PRDM1_HUMAN.H11MO.0.A	Hocomoco
UM61	0.371075	Irf7	Interferon-regulatory factors	IRF7_HUMAN.H11MO.0.C	Hocomoco
UM61	0.371075	Irf7	Interferon-regulatory factors	IRF7_MOUSE.H11MO.0.C	Hocomoco
UM61	0.479954	Irf4	Interferon-regulatory factors	IRF4_MOUSE.H11MO.0.A	Hocomoco
UM61	0.474177	Irf3	Interferon-regulatory factors	IRF3_HUMAN.H11MO.0.B	Hocomoco
UM61	0.261072	Prdm1	More than 3 adjacent zinc finger factors	PRDM1_MOUSE.H11MO.0.A	Hocomoco
UM61	0.474177	Irf3	Interferon-regulatory factors	IRF3_MOUSE.H11MO.0.A	Hocomoco
UM61		Stat1	STAT factors	MA0137.3	JASPAR
UM61	0.0651556	Bcl11a	Factors with multiple dispersed zinc fingers	BC11A_HUMAN.H11MO.0.A	Hocomoco
UM61	0.0353685	Irf1	Interferon-regulatory factors	MA0050.3	JASPAR
UM61	0.0897088	Stat2	STAT factors	STAT2_MOUSE.H11MO.0.A	Hocomoco
UM61	0.233592	Irf2	Interferon-regulatory factors	IRF2_MOUSE.H11MO.0.B	Hocomoco
UM61	0.233592	Irf2	Interferon-regulatory factors	IRF2_HUMAN.H11MO.0.A	Hocomoco
UM61	0.0813866	Stat1	STAT factors	STAT1_MOUSE.H11MO.0.A	Hocomoco
UM61	0.210336	Irf1	Interferon-regulatory factors	IRF1_MOUSE.H11MO.0.A	Hocomoco
UM61	0.0897088	Stat2	STAT factors	STAT2_HUMAN.H11MO.0.A	Hocomoco
UM61	0.0549154	Irf1	Interferon-regulatory factors	IRF1_HUMAN.H11MO.0.A	Hocomoco
UM64	0.311809	Sp3	Three-zinc finger Krüppel-related factors	SP3_MOUSE.H11MO.0.B	Hocomoco
UM64	0.311809	Sp3	Three-zinc finger Krüppel-related factors	SP3_HUMAN.H11MO.0.B	Hocomoco
UM66	0.0298964	Klf4	Three-zinc finger Kruppel-related factors	MA0039.4	JASPAR
UM67	0.482238	Zfp14	Factors with multiple dispersed zinc fingers	MA1972.1	JASPAR
UM68	0.190265	Nr4a1	NGFI-B-related receptors (NR4)	NR4A1_MOUSE.H11MO.0.B	Hocomoco
UM68	0.485089	Rxra	RXR-related receptors (NR2)	RXRA_HUMAN.H11MO.0.A	Hocomoco
UM69	0.267381	Pgr	Steroid hormone receptors (NR3)	PRGR_HUMAN.H11MO.0.A	Hocomoco
UM71	0.116031	Etv5	Ets-related factors	ETV5_HUMAN.H11MO.0.C	Hocomoco
UM71	0.104851	Etv6	Ets-related factors	ETV6_MOUSE.H11MO.0.C	Hocomoco
UM71	0.197936	Ets2	Ets-related factors	ETS2_HUMAN.H11MO.0.B	Hocomoco
UM71	0.0463391	Fli1	Ets-related factors	FLI1_HUMAN.H11MO.0.A	Hocomoco
UM71	0.0232508	Etv4	Ets-related factors	ETV4_HUMAN.H11MO.0.B	Hocomoco
UM71	0.197936	Ets2	Ets-related factors	ETS2_MOUSE.H11MO.0.A	Hocomoco
UM71	0.414389	Etv4	Ets-related factors	ETV4_MOUSE.H11MO.0.B	Hocomoco
UM71	0.00278198	Elf5	Ets-related factors	MA0136.3	JASPAR
UM71	0.14631	Erg	Ets-related factors	ERG_HUMAN.H11MO.0.A	Hocomoco
UM71	0.0290039	Elf5	Ets-related factors	ELF5_MOUSE.H11MO.0.A	Hocomoco
UM73	0.256985	Elf3	Ets-related factors	MA0640.2	JASPAR
UM73	0.238455	Elf1	Ets-related factors	MA0473.3	JASPAR
UM73	0.201351	Spi1	Ets-related factors	MA0080.6	JASPAR
UM73	0.341114	Spi1	Ets-related factors	SPI1_MOUSE.H11MO.0.A	Hocomoco
UM73	0.0253314	Spib	Ets-related factors	SPIB_MOUSE.H11MO.0.A	Hocomoco
UM73	0.0383208	Spib	Ets-related factors	MA0081.2	JASPAR
UM73	0.0987092	Spi1	Ets-related factors	SPI1_HUMAN.H11MO.0.A	Hocomoco
UM73	0.0330148	Spib	Ets-related factors	SPIB_HUMAN.H11MO.0.A	Hocomoco
UM75	0.0666471	E2f6	E2F-related factors	E2F6_HUMAN.H11MO.0.A	Hocomoco
UM75	0.39699	E2f3	E2F-related factors	E2F3_HUMAN.H11MO.0.A	Hocomoco
UM75	0.0333921	Znf341	Factors with multiple dispersed zinc fingers	ZN341_HUMAN.H11MO.0.C	Hocomoco
UM76	0.21095	Znf335	Factors with multiple dispersed zinc fingers	ZN335_HUMAN.H11MO.0.A	Hocomoco
UM76	0.332739	Znf563	More than 3 adjacent zinc finger factors	ZN563_HUMAN.H11MO.0.C	Hocomoco
UM76	0.21095	Znf335	Factors with multiple dispersed zinc fingers	ZN335_MOUSE.H11MO.0.A	Hocomoco
UM76	0.0472719	Smad2	SMAD factors	SMAD2_MOUSE.H11MO.0.A	Hocomoco
UM77	0.165586	Znf547	More than 3 adjacent zinc finger factors	ZN547_HUMAN.H11MO.0.C	Hocomoco
UM78	0.119352	Zkscan1	More than 3 adjacent zinc fingers	MA1585.1	JASPAR
UM80	0.389041	Pou3f2	POU domain factors	PO3F2_MOUSE.H11MO.0.A	Hocomoco
UM83	0.0171532	Zscan4	More than 3 adjacent zinc fingers	MA1155.1	JASPAR
UM83	0.0343312	Mtf1	More than 3 adjacent zinc fingers	MA0863.1	JASPAR
UM83	0.090759	Mtf1	More than 3 adjacent zinc finger factors	MTF1_HUMAN.H11MO.0.C	Hocomoco
UM83	0.090759	Mtf1	More than 3 adjacent zinc finger factors	MTF1_MOUSE.H11MO.0.C	Hocomoco
UM86	0.105842	Etv4	Ets-related factors	ETV4_HUMAN.H11MO.0.B	Hocomoco
UM86	0.0705767	Smad2	SMAD factors	SMAD2_MOUSE.H11MO.0.A	Hocomoco
UM86	0.483564	Tp53	p53-related factors	P53_MOUSE.H11MO.0.A	Hocomoco
UM86	0.25046	Znf335	Factors with multiple dispersed zinc fingers	ZN335_HUMAN.H11MO.0.A	Hocomoco
UM86	0.25046	Znf335	Factors with multiple dispersed zinc fingers	ZN335_MOUSE.H11MO.0.A	Hocomoco
UM88	0.414165	Arntl	PAS domain factors	BMAL1_HUMAN.H11MO.0.A	Hocomoco
UM88	0.3097	Zeb1	HD-ZF factors	ZEB1_HUMAN.H11MO.0.A	Hocomoco
UM88	0.3097	Zeb1	HD-ZF factors	ZEB1_MOUSE.H11MO.0.B	Hocomoco
UM88	0.432551	Clock	PAS domain factors	CLOCK_HUMAN.H11MO.0.C	Hocomoco
UM88	0.432551	Clock	PAS domain factors	CLOCK_MOUSE.H11MO.0.C	Hocomoco
UM88	0.262403	Tfec	bHLH-ZIP	MA0871.2	JASPAR
UM88	0.0591627	Arntl	PAS domain factors	MA0603.1	JASPAR
UM88	0.39449	Usf1	bHLH-ZIP	MA0093.3	JASPAR
UM88	0.132408	Mitf	bHLH-ZIP factors	MITF_MOUSE.H11MO.0.A	Hocomoco
UM88	0.339225	Mitf	bHLH-ZIP factors	MITF_HUMAN.H11MO.0.A	Hocomoco
UM9	0.0940687	Zfp335	Factors with multiple dispersed zinc fingers	MA2002.1	JASPAR
UM9	0.0685061	Smad4	SMAD factors	SMAD4_MOUSE.H11MO.0.A	Hocomoco
UM90	0.174307	Nrf1	NRF	NRF1_MOUSE.H11MO.0.A	Hocomoco
UM90	0.316584	Tp73	p53-related factors	P73_HUMAN.H11MO.0.A	Hocomoco
UM90	0.316584	Tp73	p53-related factors	P73_MOUSE.H11MO.0.B	Hocomoco
UM90	0.142421	Nrf1	NRF	NRF1_HUMAN.H11MO.0.A	Hocomoco
UM92	0.436744	Zic3	More than 3 adjacent zinc fingers	MA0697.2	JASPAR
UM92	0.0142687	Zkscan1	More than 3 adjacent zinc fingers	MA1585.1	JASPAR
UM92	0.222674	Osr1	Other factors with up to three adjacent zinc fingers	MA1542.1	JASPAR
UM93	0.490544	Vdr	Thyroid hormone receptor-related factors (NR1)	MA0693.3	JASPAR
UM96	0.426306	Egr1	Three-zinc finger Kruppel-related factors	MA0162.4	JASPAR
UM96	0.328598	Egr2	Three-zinc finger Krüppel-related factors	EGR2_HUMAN.H11MO.0.A	Hocomoco
UM96	0.426306	Wt1	More than 3 adjacent zinc fingers	MA1627.1	JASPAR
UM96	0.0973252	Klf4	Three-zinc finger Kruppel-related factors	MA0039.4	JASPAR
UM96	0.319794	Klf9	Three-zinc finger Kruppel-related factors	MA1107.2	JASPAR
UM99	0.0548824	Srebf2	bHLH-ZIP factors	SRBP2_HUMAN.H11MO.0.B	Hocomoco
UM99	0.0548824	Srebf2	bHLH-ZIP factors	SRBP2_MOUSE.H11MO.0.B	Hocomoco
